# Supplementary material for: Transcriptome analysis of blastoderms exposed to prolonged egg storage and short periods of incubation during egg storage
Source: BMC Genomics. 2022 Apr 4;23:262. doi: 10.1186/s12864-022-08463-2 (PMC8981843; doi:10.1186/s12864-022-08463-2)
Supplement: Supplementary file 4 — Additional file 4. Differential expression data for experimental comparisons. For each comparison, differential expression output from CLC Genomics Workbench is presented. [file 12864_2022_8463_MOESM4_ESM.xlsx]

## Sheet: C2 vs CR
Name	Chromosome	Region	Max group mean	Fold change	FDR p-value	ENSEMBL
MARC1	3	complement(18723065..18732704)	17.6917	1.79366	1.05615e-15	ENSGALG00000009453
MARCH1	4	complement(23437223..23636944)	1.19295	-1.32167	0.020559	ENSGALG00000009520
MARCH2	28	complement(911079..922400)	3.97213	-1.72572	0.000289904	ENSGALG00000000599
MARCH3	Z	complement(56447630..56473532)	2.1965	7.91022	0	ENSGALG00000028673
MARCH4	7	23390686..23468470	1.50027	1.73631	0.00381673	ENSGALG00000029675
MARCH5	6	complement(21783366..21806151)	20.6189	-1.40335	5.23772e-06	ENSGALG00000032234
MARCH6	2	complement(78272433..78316254)	7.97322	-1.48814	9.37276e-08	ENSGALG00000035699
MARCH7	7	36683241..36708553	51.0418	-1.64764	5.54642e-12	ENSGALG00000012584
MARCH8	6	complement(18496927..18582316)	1.6599	-1.42315	0.00482587	ENSGALG00000005867
MARCH11	2	75767746..75798868	0.10459	1.73046	0.208821	ENSGALG00000042584
SEPT5	15	1038490..1075779	6.60242	1.17987	0.036191	ENSGALG00000001688
SEPT6	4	16507527..16532945	71.6303	1.43866	6.50303e-07	ENSGALG00000008633
SEPT7	2	complement(46848093..46920608)	121.517	1.25096	0.00281343	ENSGALG00000032830
A1CF	6	complement(10482683..10502453)	1.08838	260.519	1.09781e-09	ENSGALG00000003765
A4GALT	1	complement(68335336..68348032)	3.5277	1.58377	2.62689e-06	ENSGALG00000014128
A4GNT	9	4278717..4281923	0.0701352	1.11903	0.826339	ENSGALG00000006600
AAAS	33	complement(7355723..7362680)	35.0706	1.75383	1.25434e-14	ENSGALG00000032843
AACS	15	complement(4746626..4784057)	3.42981	1.97279	5.25854e-09	ENSGALG00000002899
AADAC	9	complement(23596912..23603064)	0.333336	-2.38046	8.7926e-05	ENSGALG00000010364
AADAT	4	25220326..25235195	3.84451	-1.29969	0.0304804	ENSGALG00000009655
AAGAB	10	complement(19195522..19311098)	16.6621	-1.08209	0.350212	ENSGALG00000007887
AAK1	22	173612..227990	5.11414	1.10434	0.360472	ENSGALG00000041911
AAMDC	1	complement(194367094..194374727)	3.44068	1.22616	0.106451	ENSGALG00000041949
AAMP	7	22565740..22573403	13.3322	1.50967	2.29519e-08	ENSGALG00000011445
AANAT	18	complement(4373834..4377659)	1.4608	1.67287	0.00253624	ENSGALG00000001955
AAR2	20	258118..263562	29.7935	-1.42606	1.75612e-06	ENSGALG00000001034
AARS	11	1173212..1185606	91.487	1.7542	5.97197e-15	ENSGALG00000001965
AARS2	3	30320173..30336985	4.34122	1.00416	0.983973	ENSGALG00000035337
AARSD1	27	complement(7907883..7912277)	10.7485	2.45741	0	ENSGALG00000002880
AASDH	4	64787542..64807047	10.399	-1.94205	0	ENSGALG00000013764
AASDHPPT	1	complement(182413608..182437196)	1.7314	1.26926	0.133758	ENSGALG00000027981
AASS	1	23009937..23038493	0.811533	-3.79818	0	ENSGALG00000008953
AATF	19	8547245..8588658	58.3057	-1.42362	1.5322e-06	ENSGALG00000005420
AATK	18	9275749..9296161	4.57188	-1.81695	2.07092e-15	ENSGALG00000006901
ABAT	14	complement(10466461..10508368)	8.50093	-1.05838	0.521268	ENSGALG00000007334
ABCA1	Z	complement(54811100..54902450)	47.0411	-7.13132	0	ENSGALG00000015433
ABCA12	7	complement(4266278..4345086)	0.0764961	-1.42647	0.123468	ENSGALG00000003553
ABCA2	17	complement(781741..814817)	17.3129	1.24827	0.00318371	ENSGALG00000036894
ABCA3	14	complement(13973612..13994515)	25.8764	1.60839	6.44876e-11	ENSGALG00000037837
ABCA4	8	14062866..14135100	0.683576	6.6732	0	ENSGALG00000005752
ABCA5	18	complement(7950536..7974012)	2.5985	1.02721	0.831851	ENSGALG00000004333
ABCB1_1	2	complement(20665075..20706383)	0.0172826	-2.51205	0.158911	ENSGALG00000008912
ABCB1_2	2	complement(20712045..20753904)	0.0679838	-1.43303	0.232206	ENSGALG00000053916
ABCB10	3	complement(40129566..40145393)	14.4498	1.32926	0.000217248	ENSGALG00000011096
ABCB11	7	18864633..18912832	2.53898	1.79848	1.1118e-06	ENSGALG00000010891
ABCB6	7	22229319..22237930	6.91284	1.54299	1.21388e-08	ENSGALG00000029672
ABCB7	4	complement(12513106..12540210)	15.8265	-1.07332	0.472512	ENSGALG00000007788
ABCB8	2	complement(337915..344446)	6.38381	4.34692	0	ENSGALG00000031243
ABCB9	15	5511096..5523595	2.51403	1.72755	2.44803e-05	ENSGALG00000003736
ABCC1	14	8040974..8088595	7.44612	-1.36118	4.41293e-05	ENSGALG00000006646
ABCC4	1	147543882..147692199	3.96066	1.3109	0.0396239	ENSGALG00000016896
ABCC5	9	complement(15881970..15921221)	10.1525	2.83759	0	ENSGALG00000008369
ABCC6	14	complement(8092682..8116502)	1.17732	2.8015	7.86535e-13	ENSGALG00000038152
ABCC8	5	complement(12070315..12134884)	1.01193	1.12587	0.444191	ENSGALG00000006172
ABCC9	1	66874049..66946411	0.0377815	-3.91856	0.00267333	ENSGALG00000013244
ABCD2	1	15407886..15449742	6.82247	-1.27164	0.0193593	ENSGALG00000042554
ABCD3	8	complement(13947647..13974017)	11.267	1.00047	0.996804	ENSGALG00000005647
ABCD4	5	complement(38063993..38077282)	25.5085	3.59287	0	ENSGALG00000010229
ABCE1	4	31010883..31024926	164.937	1.35729	3.26144e-05	ENSGALG00000009961
ABCF2	2	159572..241719	164.914	-1.32278	5.42163e-09	ENSGALG00000034573
ABCF3	9	15997173..16005085	44.871	1.10172	0.230578	ENSGALG00000008480
ABCG1	1	110622794..110676191	1.02724	-1.46037	0.017713	ENSGALG00000016164
ABCG2	6	18374424..18392107	5.14446	1.01127	0.95262	ENSGALG00000030677
ABCG4	24	complement(4304182..4310313)	0.954962	1.26839	0.236538	ENSGALG00000006795
ABCG5	3	complement(25331747..25347053)	0.0697187	3.94249	0.0101054	ENSGALG00000009955
ABCG8	3	25344295..25359387	0.046274	46.2047	0.0378246	ENSGALG00000009958
ABHD10	1	89812172..89817466	2.16202	-1.19293	0.244955	ENSGALG00000015378
ABHD11	19	complement(851485..853634)	5.10581	-1.69105	5.74671e-05	ENSGALG00000001056
ABHD12	3	complement(4209087..4236900)	8.70271	-1.73387	3.12987e-13	ENSGALG00000008525
ABHD13	1	complement(141647287..141655299)	19.4811	-1.46585	2.78715e-07	ENSGALG00000016853
ABHD14A	12	complement(3540358..3541462)	1.11304	-1.60956	0.0414495	ENSGALG00000045658
ABHD14B	12	3541944..3542857	15.458	1.70577	8.2535e-05	ENSGALG00000038589
ABHD17A	28	2319159..2324421	137.261	-1.64368	6.3242e-12	ENSGALG00000041163
ABHD17B	Z	complement(35550979..35630494)	9.72827	1.10873	0.202712	ENSGALG00000015138
ABHD17C	10	complement(12796230..12826671)	11.146	-1.25247	0.00392879	ENSGALG00000006420
ABHD18	4	34368754..34391463	7.7961	1.1553	0.0699736	ENSGALG00000010201
ABHD2	10	complement(13427782..13462876)	6.40426	1.1232	0.363969	ENSGALG00000006689
ABHD3	2	complement(102443796..102465867)	0.345519	1.85316	0.005453	ENSGALG00000014938
ABHD4	2	complement(40792849..40822455)	1.62846	-1.11471	0.489196	ENSGALG00000040363
ABHD6	12	9340653..9350933	3.78268	1.71819	1.75052e-05	ENSGALG00000005696
ABHD8	28	complement(3491426..3494556)	0.430228	4.71345	8.72188e-08	ENSGALG00000036297
ABI1	2	16014648..16093019	35.845	1.0512	0.557351	ENSGALG00000007547
ABI2	7	complement(13598813..13653730)	23.0223	-1.09996	0.241069	ENSGALG00000008714
ABI3	27	complement(6041139..6044622)	0.333935	-2.03283	0.0474842	ENSGALG00000044071
ABL1	17	6313958..6334825	13.2432	1.20302	0.0174835	ENSGALG00000003875
ABL2	8	6586590..6619960	7.76913	-1.42336	3.64081e-06	ENSGALG00000030357
ABLIM1	6	complement(28775575..28948158)	1.84952	-1.5746	0.00221951	ENSGALG00000009048
ABLIM2	4	complement(80649049..80786524)	0.174438	-1.50741	0.0685491	ENSGALG00000043448
ABLIM3	13	complement(9263565..9297986)	0.10774	-1.67475	0.109631	ENSGALG00000002790
ABR	19	6464720..6487543	6.68337	2.40588	1.37393e-13	ENSGALG00000004364
ABRA	2	complement(131587261..131592411)	0.0085934	-6.34519	0.373524	ENSGALG00000041043
ABRACL	3	complement(54176664..54179502)	34.1224	1.20798	0.0174229	ENSGALG00000013826
ABTB1	12	complement(10069635..10096797)	8.20286	-1.21942	0.0105518	ENSGALG00000005999
ACAA1	2	complement(4788891..4796965)	7.05462	2.78033	0	ENSGALG00000005860
ACAA2	Z	985677..998088	45.1316	1.14876	0.0775004	ENSGALG00000031142
ACACA	19	complement(8593460..8693146)	14.9013	1.1358	0.106198	ENSGALG00000005439
ACAD11	2	complement(42247131..42275377)	3.85277	2.26811	4.48482e-12	ENSGALG00000035949
ACAD8	24	2590528..2597651	4.64243	1.1904	0.155246	ENSGALG00000001557
ACAD9	12	complement(5621659..5646173)	69.6804	1.79016	1.05615e-15	ENSGALG00000005034
ACADL	7	complement(2771932..2785778)	25.8902	2.37996	0	ENSGALG00000002891
ACADS	15	complement(9463306..9470871)	18.3372	2.97143	0	ENSGALG00000007072
ACADSB	6	32401514..32418773	4.22999	1.06454	0.616145	ENSGALG00000041417
ACAN	10	complement(13489102..13532280)	0.0093997	-1.69412	0.409581	ENSGALG00000006725
ACAP1	KZ626839.1	660043..672952	2.27921	7.6379	0	ENSGALG00000040351
ACAP2	9	12850505..12907216	13.7758	1.80366	1.05615e-15	ENSGALG00000007040
ACAP3	21	2384332..2446767	1.29331	-1.21975	0.209892	ENSGALG00000033293
ACAT1	1	complement(181673539..181685617)	112.534	1.58511	2.44475e-10	ENSGALG00000017163
ACAT2	3	complement(45699532..45707626)	56.577	-1.10626	0.211422	ENSGALG00000011659
ACBD3	3	17212579..17230427	21.8806	-1.04868	0.573776	ENSGALG00000009246
ACBD5	2	complement(15965524..15992654)	10.4823	-1.5592	2.93784e-09	ENSGALG00000007519
ACBD6	8	6289074..6355763	37.7444	-1.21301	0.0128484	ENSGALG00000003924
ACBD7	2	20619979..20622930	2.80688	-2.03291	9.90714e-05	ENSGALG00000019663
ACE	27	5066557..5082805	1.47592	14.4842	0	ENSGALG00000000498
ACE2	1	123308765..123331190	0.0839849	2.22898	0.0214874	ENSGALG00000016554
ACER1	28	complement(1807297..1815894)	0.0333951	2.24388	0.386436	ENSGALG00000001592
ACER2	Z	33744116..33762006	1.47141	-1.26519	0.220776	ENSGALG00000015081
ACER3	1	complement(194764118..194819371)	11.4084	-1.31315	0.000361362	ENSGALG00000000755
ACHE	31	2208184..2214141	1.53982	6.72107	0	ENSGALG00000047182
ACKR2	2	2162908..2166703	0.351966	-1.30251	0.309633	ENSGALG00000005305
ACKR4	2	42256779..42262620	0.061864	-1.59198	0.303808	ENSGALG00000041491
ACLY	27	complement(7521200..7545007)	59.646	1.51482	1.12496e-08	ENSGALG00000003475
ACMSD	7	30420994..30458182	0.00376934	-1.00629	0.996804	ENSGALG00000012197
ACO1	Z	71167702..71204524	33.3025	-1.52049	9.98706e-09	ENSGALG00000002162
ACO2	1	complement(49608449..49628904)	98.8622	1.35503	3.74556e-05	ENSGALG00000011950
ACOD1	1	complement(155850483..155873611)	0.0271519	1.19693	0.726083	ENSGALG00000016919
ACOT11	8	25581818..25591828	2.24123	2.20262	2.57341e-06	ENSGALG00000010785
ACOT12	Z	63906538..63937293	1.90997	1.02897	0.865345	ENSGALG00000015616
ACOT13	2	complement(90236164..90240896)	49.3845	1.27398	0.00147752	ENSGALG00000013632
ACOT7	21	622081..629374	32.793	1.6554	4.32704e-12	ENSGALG00000000652
ACOT8	20	complement(10516581..10518982)	23.7653	3.51002	0	ENSGALG00000006842
ACOT9	1	119754033..119774891	16.1334	-1.10969	0.199746	ENSGALG00000016351
ACOX1	18	4586308..4604300	17.5299	-1.21819	0.0100597	ENSGALG00000002159
ACOX2	12	complement(12238654..12252445)	1.53208	2.3872	1.20127e-08	ENSGALG00000007132
ACOX3	4	complement(80933353..80968494)	1.30792	-1.03067	0.865501	ENSGALG00000015591
ACP1	3	91915385..91937137	50.5777	-1.12862	0.126974	ENSGALG00000016363
ACP2	5	23379940..23388853	29.3635	1.03321	0.562209	ENSGALG00000008211
ACP5	30	complement(397120..399963)	11.623	2.38219	9.11259e-12	ENSGALG00000032854
ACP6	1	complement(93810698..93817896)	18.0112	1.10464	0.236687	ENSGALG00000015485
ACPP	2	42151939..42170575	2.61723	2.92302	2.75433e-13	ENSGALG00000043415
ACSBG1	10	4198612..4227772	0.432862	1.57485	0.0583236	ENSGALG00000003286
ACSBG2	28	1746737..1763012	6.41919	1.30916	0.0183851	ENSGALG00000001749
ACSF2	18	complement(10339902..10375108)	32.0411	3.86015	0	ENSGALG00000019768
ACSL1	4	39432686..39469690	71.4917	-1.00516	0.960287	ENSGALG00000010628
ACSL3	9	8222654..8263172	22.9939	1.30678	0.000366444	ENSGALG00000005206
ACSL4	4	13761450..13795773	7.61299	1.33401	0.00028158	ENSGALG00000008088
ACSL5	6	27661391..27681605	0.0287391	-1.80916	0.238412	ENSGALG00000008840
ACSM3	14	15208575..15219030	0.0322386	1.93029	0.254882	ENSGALG00000002200
ACSM5	14	complement(14826694..14843917)	0.216149	8.33705	7.57115e-08	ENSGALG00000042446
ACSS1	3	complement(15944552..15976454)	5.40776	3.76637	0	ENSGALG00000008632
ACSS2	20	complement(2633593..2665223)	9.10617	1.82195	1.05615e-15	ENSGALG00000003362
ACSS3	1	40199693..40276809	5.00151	-1.72275	3.53532e-06	ENSGALG00000010940
ACTA1	3	complement(40087452..40090517)	5.70967	-1.0441	0.713956	ENSGALG00000011086
ACTA2	6	complement(20062668..20118932)	0.0725215	1.41091	0.375218	ENSGALG00000006343
ACTB	14	complement(4573328..4577556)	3470.56	1.68413	0	ENSGALG00000009621
ACTC1	5	32480478..32485436	7.02125	-1.12684	0.247023	ENSGALG00000009844
ACTG1	18	9187889..9190934	1809.25	1.49298	0	ENSGALG00000028749
ACTG2	22	3827641..3830849	0.338504	-1.01641	0.961946	ENSGALG00000041634
ACTL6A	9	complement(17592937..17602342)	48.0726	1.07004	0.605822	ENSGALG00000009061
ACTL6B	30	937708..943152	0.331474	1.54119	0.0850611	ENSGALG00000030087
ACTN1	5	28427292..28508904	242.502	-1.14004	0.0921259	ENSGALG00000042458
ACTN2	3	complement(37710303..37774495)	0.319023	1.33216	0.202179	ENSGALG00000014463
ACTN4	32	69421..88066	52.363	2.0282	0	ENSGALG00000036496
ACTR10	5	complement(55475250..55494935)	26.1574	1.29079	0.00073304	ENSGALG00000012041
ACTR1A	6	complement(24122168..24136313)	72.7182	1.65297	0	ENSGALG00000008086
ACTR2	3	10612572..10632536	92.2959	-1.11283	0.178992	ENSGALG00000008779
ACTR3	7	complement(29611431..29637868)	74.6935	1.03651	0.674877	ENSGALG00000012159
ACTR5	20	3738686..3748958	20.8342	-2.06939	0	ENSGALG00000003559
ACTR6	1	47242444..47251617	91.812	1.24682	0.00340668	ENSGALG00000040976
ACTR8	12	complement(7633818..7641257)	39.2021	-1.24407	0.00392342	ENSGALG00000005385
ACVR1	7	complement(36257915..36304135)	29.1025	-1.1822	0.0295329	ENSGALG00000037301
ACVR1B	33	3279533..3294139	21.7634	-1.30621	0.000421195	ENSGALG00000029599
ACVR1C	7	complement(36236395..36252054)	0.108739	1.05358	0.905583	ENSGALG00000041257
ACVR2A	7	34497511..34552031	27.7135	-1.2889	0.000734744	ENSGALG00000012444
ACVR2B	2	complement(5811828..5901800)	6.32282	1.27188	0.0490918	ENSGALG00000006158
ACVRL1	33	3272217..3278783	0.0692172	-1.1348	0.735023	ENSGALG00000035635
ACYP1	5	complement(38361141..38362156)	25.357	-1.74038	2.90944e-06	ENSGALG00000010307
ACYP2	3	complement(2880596..2928699)	1.59778	-1.36962	0.0242561	ENSGALG00000027632
ADA	20	5355077..5367709	6.68255	5.1632	0	ENSGALG00000004170
ADAL	10	6684696..6695463	5.84273	1.48023	3.17717e-05	ENSGALG00000004038
ADAM10	10	7384780..7427378	29.1389	1.08546	0.317556	ENSGALG00000004212
ADAM11	27	3641617..3651847	0.233652	1.8338	0.0139042	ENSGALG00000035673
ADAM12	6	complement(33533589..33704427)	8.46487	-1.51216	2.45781e-05	ENSGALG00000041255
ADAM17	3	complement(96213351..96245797)	29.2269	1.19003	0.0232367	ENSGALG00000016427
ADAM19	13	12027893..12054652	3.32102	5.42468	0	ENSGALG00000003744
ADAM20_1	5	27660750..27663048	0.53476	1.17243	0.478071	ENSGALG00000013838
ADAM20_2	15	6541220..6543679	0.0678593	1.4996	0.33564	ENSGALG00000021341
ADAM22	2	20850062..20974465	0.561212	1.46225	0.0292194	ENSGALG00000008976
ADAM23	7	complement(12447136..12519795)	2.54386	3.92245	0	ENSGALG00000008582
ADAM32	22	2764386..2769806	0.458291	3.51263	7.83083e-07	ENSGALG00000047639
ADAM33	4	complement(89568221..89591688)	0.162915	6.59865	3.03268e-07	ENSGALG00000030602
ADAM8	6	complement(10021089..10029590)	23.2733	3.64037	0	ENSGALG00000053549
ADAM9	22	2737380..2757692	11.6379	1.81952	0	ENSGALG00000003398
ADAMTS1	1	complement(104340407..104345964)	1.44533	-1.40053	0.0169969	ENSGALG00000040342
ADAMTS10	28	complement(1861080..1896528)	0.279398	-1.81806	0.00454218	ENSGALG00000033157
ADAMTS12	Z	complement(10140727..10313424)	1.96149	6.92268	0	ENSGALG00000003295
ADAMTS14	6	12257165..12275117	2.30146	1.34236	0.0171417	ENSGALG00000039219
ADAMTS15	24	1706345..1715873	0.250089	3.28748	3.94575e-05	ENSGALG00000001407
ADAMTS17	10	complement(17545577..17715273)	1.58871	3.5191	0	ENSGALG00000038688
ADAMTS18	11	complement(13794910..13862852)	1.06018	1.07307	0.673669	ENSGALG00000005347
ADAMTS19	Z	complement(45410076..45570562)	0.576187	7.29936	0	ENSGALG00000000151
ADAMTS2	13	14367414..14532703	0.105902	-1.13777	0.669072	ENSGALG00000032974
ADAMTS20	1	complement(30046660..30129302)	2.21804	1.56621	0.00127304	ENSGALG00000009572
ADAMTS3	4	complement(50473922..50604585)	1.31042	1.73397	0.000249976	ENSGALG00000011623
ADAMTS4	25	complement(3958394..3965648)	0.141503	1.46584	0.23739	ENSGALG00000030502
ADAMTS5	1	complement(104379620..104419315)	0.193603	5.48116	1.83467e-05	ENSGALG00000015795
ADAMTS6	Z	complement(20369274..20519860)	4.09627	6.97233	0	ENSGALG00000014751
ADAMTS7	10	20114123..20157777	0.896371	-1.15584	0.362418	ENSGALG00000008164
ADAMTS8	24	complement(1687768..1698988)	0.806281	1.53121	0.0193884	ENSGALG00000001370
ADAMTS9	12	complement(14132885..14195481)	15.6928	2.40986	0	ENSGALG00000041750
ADAMTSL1	Z	33117991..33546156	0.095484	-6.4515	3.56681e-09	ENSGALG00000020554
ADAMTSL2	17	7269757..7290205	1.39034	4.18916	0	ENSGALG00000002955
ADAMTSL5	28	complement(3331413..3336022)	0.0375428	-1.61399	0.303613	ENSGALG00000024298
ADAP2	18	6639244..6650095	0.56011	1.14867	0.533138	ENSGALG00000003319
ADAR	25	complement(2955362..2966558)	30.1641	1.14887	0.0757413	ENSGALG00000021475
ADARB1	7	7259184..7325166	15.7542	-1.71265	6.97867e-13	ENSGALG00000007527
ADARB2	2	complement(10527604..10822309)	0.0159995	22.1252	0.111033	ENSGALG00000006797
ADAT1	11	19878815..19899510	2.87594	1.88456	1.00403e-06	ENSGALG00000000908
ADCK1	5	39583740..39664776	6.93778	-1.62697	1.21674e-06	ENSGALG00000010504
ADCK2	1	56891283..56901579	3.9309	1.33288	0.0263487	ENSGALG00000012863
ADCY1	2	54710632..54882357	0.0314076	-1.98338	0.161522	ENSGALG00000031170
ADCY2	2	complement(79237722..79440729)	0.0671752	-1.0547	0.881118	ENSGALG00000013060
ADCY3	3	105444375..105456601	1.0185	-1.26385	0.10756	ENSGALG00000016608
ADCY6_1	7	complement(26948199..27144911)	1.53787	1.20953	0.138938	ENSGALG00000031244
ADCY6_2	33	complement(3371650..3389497)	5.00631	1.64879	1.41484e-10	ENSGALG00000050760
ADCY7	11	complement(6526571..6580958)	0.317794	4.03031	1.31868e-09	ENSGALG00000003837
ADCY8	2	complement(140875182..140993382)	0.193853	-1.81726	0.0133719	ENSGALG00000030251
ADCY9	14	complement(12988577..13047466)	5.01502	1.45793	8.17971e-07	ENSGALG00000007779
ADCYAP1	2	complement(101835010..101839411)	0.614903	1.06636	0.791338	ENSGALG00000014858
ADCYAP1R1	2	1432870..1562154	14.58	-6.44165	0	ENSGALG00000005223
ADD1	4	complement(82295739..82352947)	31.9376	2.17764	0	ENSGALG00000015664
ADD2	22	4084885..4104541	0.125817	1.77893	0.0532183	ENSGALG00000026948
ADD3	6	26669740..26768280	26.6445	-1.00772	0.936506	ENSGALG00000008542
ADGRA1	6	complement(22597002..22847758)	0.0846414	-1.31704	0.377284	ENSGALG00000007045
ADGRA2	22	2510164..2527342	0.160161	1.03952	0.875235	ENSGALG00000003118
ADGRA3	4	74457009..74485585	11.5218	1.11281	0.191257	ENSGALG00000033470
ADGRB1	2	147556277..147834791	0.547105	-1.19982	0.268633	ENSGALG00000033960
ADGRB2	23	complement(5139803..5162948)	0.360354	4.67745	3.17162e-14	ENSGALG00000043209
ADGRB3	3	complement(83255916..83705954)	0.190868	1.36828	0.176532	ENSGALG00000016176
ADGRD1	15	complement(3354437..3473621)	0.103396	-4.15579	4.45374e-05	ENSGALG00000002557
ADGRD2	17	9704130..9726809	0.909954	3.07171	1.31757e-12	ENSGALG00000001094
ADGRF2	3	110067035..110073729	0.106324	1.89554	0.0304962	ENSGALG00000016723
ADGRF5	3	complement(109877939..109899864)	0.0998219	4.14425	0.000244176	ENSGALG00000039320
ADGRG1	11	complement(532295..541816)	5.2968	-1.10659	0.451948	ENSGALG00000037939
ADGRG2	1	121777765..121819130	1.10379	-1.03387	0.827614	ENSGALG00000016511
ADGRG5	11	complement(543433..548011)	0.502505	8.81367	1.05615e-15	ENSGALG00000001149
ADGRG6	3	complement(52959497..53067360)	0.781073	2.07783	9.74385e-08	ENSGALG00000013803
ADGRG7	1	86063936..86086125	0	#NUM!	#NUM!	ENSGALG00000015294
ADGRL2	8	complement(17785587..18095888)	12.912	1.30133	0.000432602	ENSGALG00000036789
ADGRL3	4	47983446..48374220	1.99004	1.54746	0.000228464	ENSGALG00000011319
ADGRL4	8	18695737..18954195	0.0049315	-2.45398	0.499099	ENSGALG00000008890
ADH1C	4	complement(59984686..59995027)	0.486604	3.31257	1.64777e-06	ENSGALG00000030614
ADH4	4	complement(59946344..59954096)	126.871	1.66362	2.01834e-12	ENSGALG00000012245
ADH6	4	complement(59962436..59973183)	2.44845	2.51554	3.37222e-06	ENSGALG00000020160
ADI1	3	complement(93689037..93695541)	43.647	1.36787	2.74116e-05	ENSGALG00000025796
ADIPOQ	9	complement(5398453..5403001)	0.0277804	-7.60582	0.0486118	ENSGALG00000005554
ADIPOR1	26	1106026..1112697	28.3321	-1.35968	3.86072e-05	ENSGALG00000000094
ADIPOR2	1	60925606..60965997	14.7265	1.46591	4.70427e-07	ENSGALG00000035533
ADIRF	6	3352386..3354716	0.100178	-2.07125	0.299155	ENSGALG00000030461
ADK	6	complement(15948142..16221228)	56.7091	1.25172	0.00290121	ENSGALG00000005057
ADMP	28	complement(993850..996088)	11.8736	1.18461	0.28651	ENSGALG00000037408
ADNP	20	13406400..13427696	30.6955	1.10648	0.207971	ENSGALG00000007989
ADNP2	2	complement(56051752..56063679)	52.8166	-1.69677	2.70702e-13	ENSGALG00000035669
ADORA1	26	991509..1008522	0.207878	-5.66241	7.26091e-06	ENSGALG00000000168
ADORA2A	15	complement(8766745..8783957)	7.7855	7.12853	0	ENSGALG00000006642
ADORA2B	19	6587381..6595618	0.724545	2.16819	0.000268343	ENSGALG00000014182
ADORA3	26	complement(3223957..3226298)	0.0310799	-3.13131	0.163819	ENSGALG00000001462
ADPGK	10	complement(2179000..2190828)	12.5243	1.12896	0.132143	ENSGALG00000001788
ADPRH	1	complement(93651767..93662293)	1.31738	-1.92127	0.000173664	ENSGALG00000015473
ADPRHL2	23	complement(4288423..4294399)	30.4056	-1.73799	2.81455e-14	ENSGALG00000002304
ADPRM	18	693631..697542	4.87377	-1.19973	0.114079	ENSGALG00000041763
ADRA1A	22	5083582..5098900	0.302284	-3.57948	2.28201e-06	ENSGALG00000000469
ADRA1B	13	complement(8713341..8730589)	0.25525	-29.9851	3.20452e-10	ENSGALG00000001416
ADRA1D	4	88341840..88377988	0.378875	2.27674	0.00462401	ENSGALG00000038787
ADRA2A	6	27190992..27192326	0.76063	-1.85524	0.00217259	ENSGALG00000023521
ADRA2B	22	5334110..5335714	2.80465	-1.59008	0.00180355	ENSGALG00000052016
ADRA2C	4	complement(81576968..81578308)	3.01495	-1.03507	0.826437	ENSGALG00000015608
ADRB1	6	28606240..28608617	3.57623	-1.25376	0.105215	ENSGALG00000008949
ADRB2	13	complement(9348431..9371027)	0.0737778	1.27499	0.58526	ENSGALG00000040035
ADRM1	20	7823884..7830932	112.311	-1.30373	0.000367424	ENSGALG00000005200
ADSL	1	complement(50091088..50106774)	112.733	1.84584	0	ENSGALG00000012034
ADSS	3	34865405..34930518	111.658	-1.45607	3.06229e-15	ENSGALG00000010702
ADSSL1	5	51739659..51762064	2.04744	2.15095	5.30443e-07	ENSGALG00000011618
ADTRP	2	62886571..62917186	0.0718147	2.51754	0.0503782	ENSGALG00000032683
AEBP1	22	complement(5268107..5279496)	2.15599	1.39417	0.00920274	ENSGALG00000041834
AEBP2	1	64536241..64585951	3.81201	-1.31365	0.00714539	ENSGALG00000038026
AFAP1	4	complement(80530710..80589183)	1.60751	1.17285	0.329703	ENSGALG00000015556
AFAP1L1	13	complement(9243530..9261669)	9.38477	8.10214	0	ENSGALG00000039628
AFAP1L2	6	complement(28705869..28759542)	5.32033	-1.08489	0.511191	ENSGALG00000008999
AFDN	3	complement(42208745..42320506)	19.2495	-1.59719	1.33181e-10	ENSGALG00000011329
AFF1	4	complement(45745690..45795932)	14.9265	1.85131	0	ENSGALG00000043935
AFF2	4	complement(18189034..18535906)	3.00645	-2.2376	0	ENSGALG00000009168
AFF3	1	complement(133973567..134294259)	0.638302	-2.39368	3.49845e-07	ENSGALG00000016767
AFF4	13	complement(17781440..17816519)	10.0131	-1.07616	0.382623	ENSGALG00000030147
AFG1L	3	complement(67391076..67462006)	3.1324	-1.6292	0.000638922	ENSGALG00000015303
AFG3L2	2	97210279..97233233	45.6232	1.01146	0.901848	ENSGALG00000013853
AFMID	18	complement(9856717..9860064)	5.0815	1.82924	1.57069e-05	ENSGALG00000000109
AFTPH	3	10378580..10423866	17.4183	-1.92696	0	ENSGALG00000008828
AGA	4	42211864..42223799	10.3049	1.79015	7.36138e-10	ENSGALG00000010716
AGAP1	7	complement(5234473..5522177)	10.0325	-1.2643	0.00258699	ENSGALG00000004045
AGAP3	2	complement(218278..296609)	4.62041	2.56037	0	ENSGALG00000043576
AGBL1	10	complement(14062978..14334624)	0.274808	1.7451	0.000828343	ENSGALG00000006819
AGBL3	1	complement(47943095..47949063)	0.00654268	-1.73948	0.676446	ENSGALG00000011727
AGBL5	3	104451464..104458538	5.91221	1.44414	0.00165411	ENSGALG00000038639
AGFG1	9	9629184..9664692	29.0803	1.00435	0.968484	ENSGALG00000003052
AGK	1	57259624..57307928	19.6796	-1.39134	0.0138609	ENSGALG00000012870
AGL	8	complement(12469818..12503713)	6.07397	1.7035	1.5929e-12	ENSGALG00000005407
AGMAT	21	4912755..4915107	0.570399	8.53092	1.88062e-11	ENSGALG00000031872
AGMO	2	complement(27838091..28021352)	0.0643812	2.45621	0.0382377	ENSGALG00000010792
AGO1	23	complement(4331597..4354226)	10.9112	-1.10753	0.207485	ENSGALG00000002249
AGO2	2	complement(145648583..145692109)	5.14134	-1.55793	5.58353e-05	ENSGALG00000040957
AGO3	23	complement(4307437..4329236)	28.1584	-1.47467	1.15036e-07	ENSGALG00000043711
AGO4	23	complement(4358966..4370617)	17.5394	1.79647	1.05615e-15	ENSGALG00000039713
AGPAT2	17	8036089..8043918	6.00822	4.3508	0	ENSGALG00000023517
AGPAT3	1	111540937..111555286	17.0645	3.1646	0	ENSGALG00000031932
AGPAT4	3	45283852..45353246	6.02409	1.61284	2.84818e-07	ENSGALG00000011571
AGPAT5	3	complement(88471489..88528088)	14.6551	1.48743	9.54038e-08	ENSGALG00000016329
AGPS	7	complement(15718776..15770328)	18.8996	-1.03682	0.676995	ENSGALG00000009236
AGR2	2	complement(28562930..28566950)	48.9168	2.93308	0	ENSGALG00000010825
AGR3	2	complement(28590281..28597092)	0.0552462	-1.94848	0.303644	ENSGALG00000019651
AGRN	21	complement(2712119..2775214)	52.1132	1.00769	0.89921	ENSGALG00000039193
AGRP	11	complement(1397797..1400275)	1.42032	9.11654	0	ENSGALG00000002244
AGT	3	complement(40543177..40555076)	0.192313	1.8152	0.017048	ENSGALG00000011117
AGTPBP1	Z	complement(40677336..40738461)	0.4292	-1.27458	0.122327	ENSGALG00000012595
AGTR1	9	12538281..12559258	0.841839	-1.46998	0.103331	ENSGALG00000038512
AGTR2	4	2997857..3013197	0.215319	3.12977	3.86994e-05	ENSGALG00000005936
AGTRAP	21	complement(5633885..5641548)	17.9835	-1.02839	0.756055	ENSGALG00000004623
AGXT	9	5044890..5048399	0.00557299	6.32174	0.376776	ENSGALG00000020943
AGXT2	Z	complement(10583389..10597099)	1.04203	2.14834	5.33378e-07	ENSGALG00000003432
AHCTF1	3	33876529..33929454	15.0809	1.01732	0.846868	ENSGALG00000010630
AHCY	20	1530286..1555018	108.555	1.09769	0.247637	ENSGALG00000033677
AHCYL1	26	1296534..1317744	16.9701	1.4088	4.0909e-06	ENSGALG00000000329
AHCYL2	1	1354962..1392842	19.5765	1.16004	0.0580958	ENSGALG00000032868
AHDC1	23	complement(2108324..2204019)	0.903078	3.97865	0	ENSGALG00000055006
AHI1	3	55667104..55751669	0.965841	1.08235	0.618967	ENSGALG00000013951
AHR	2	28740786..28814243	1.51157	-1.17672	0.229528	ENSGALG00000010836
AHR2	7	6598427..6621152	0.804849	2.42455	6.90854e-07	ENSGALG00000023742
AHRR	2	complement(88971793..89054391)	0.537133	-3.05507	6.34722e-08	ENSGALG00000013402
AHSA1	5	39441320..39446996	90.6363	-1.00119	0.996804	ENSGALG00000010463
AHSA2	3	2211235..2219474	98.2602	-2.33479	0	ENSGALG00000004483
AHSG	9	16291385..16337111	0.0565192	-6.06709	0.0322144	ENSGALG00000008601
AICDA	1	complement(75632084..75637754)	0.453263	-3.49181	8.2814e-08	ENSGALG00000014280
AIDA	3	18103016..18128618	19.3069	1.00616	0.951397	ENSGALG00000009426
AIF1L	17	6378663..6390710	24.1737	1.20843	0.0168202	ENSGALG00000029834
AIFM1	4	1576520..1588476	69.2925	1.3299	0.000122443	ENSGALG00000004003
AIFM2	6	12694308..12699133	17.729	4.93589	0	ENSGALG00000004777
AIFM3	15	10329429..10349666	16.0709	4.84633	0	ENSGALG00000007720
AIG1	3	complement(52596322..52717340)	9.83367	3.42122	0	ENSGALG00000013780
AIMP1	4	complement(38396623..38427589)	46.0916	-1.23955	0.00446359	ENSGALG00000010553
AIMP2	14	complement(1379901..1382292)	88.719	-1.08361	0.130098	ENSGALG00000003400
AIP	5	complement(659384..661828)	18.1927	-1.47264	5.79226e-05	ENSGALG00000040247
AJAP1	21	complement(814137..816654)	0.646787	1.00542	0.99355	ENSGALG00000027265
AK1	17	5248227..5254025	1.88856	1.16644	0.354914	ENSGALG00000029150
AK2	23	complement(5470579..5477371)	85.7593	1.0898	0.29128	ENSGALG00000003597
AK3	Z	complement(27452882..27469311)	1.00101	-1.10598	0.510073	ENSGALG00000014447
AK4	8	28615900..28626590	13.4951	1.10876	0.209064	ENSGALG00000011035
AK5	8	complement(19432096..19518959)	1.72755	3.87445	0	ENSGALG00000031652
AK6	Z	complement(64365002..64369042)	56.6573	-1.65092	4.74719e-08	ENSGALG00000020534
AK7	5	46651390..46670540	0.332972	-4.69383	9.0306e-10	ENSGALG00000011093
AKAIN1	2	100257486..100276143	0.302195	-2.87226	0.0014117	ENSGALG00000027053
AKAP1	19	complement(9121994..9144694)	51.8988	-1.0011	0.996804	ENSGALG00000005575
AKAP10	19	6927193..6937680	13.1841	-2.11494	0	ENSGALG00000004679
AKAP11	1	167729811..167761561	7.5881	-1.51233	2.89435e-08	ENSGALG00000022739
AKAP12	3	48927875..48943197	93.0633	1.68549	3.97038e-13	ENSGALG00000036240
AKAP14	4	complement(16489504..16491587)	0.0726695	-1.37138	0.598752	ENSGALG00000020261
AKAP17A	1	complement(130342617..130350924)	24.8984	-2.03852	0	ENSGALG00000016686
AKAP6	5	34982476..35237118	0.0521027	-1.26493	0.425256	ENSGALG00000009995
AKAP7	3	complement(57483132..57554676)	3.47118	1.00678	0.974347	ENSGALG00000029794
AKAP8	30	851280..866661	20.8682	1.87599	0	ENSGALG00000039773
AKAP8L	30	836758..847756	38.905	-1.26284	0.0020178	ENSGALG00000039974
AKAP9	2	22394327..22493500	5.24163	1.00879	0.927259	ENSGALG00000040724
AKIRIN2	3	76359719..76377160	89.3459	-1.27654	0.00108009	ENSGALG00000015791
AKR1A1	8	21508992..21528082	56.2884	1.17905	0.0318833	ENSGALG00000010244
AKR1B1	1	complement(62104591..62113753)	57.4211	-1.12873	0.126515	ENSGALG00000045122
AKR1B10	1	complement(62458428..62466587)	7.48469	2.06476	1.16998e-09	ENSGALG00000013072
AKR1D1	1	56550352..56584722	109.534	2.06318	2.07092e-15	ENSGALG00000012834
AKR1E2	1	complement(62127588..62136095)	3.49836	3.55863	0	ENSGALG00000053854
AKR7L	21	complement(4676382..4680371)	13.1733	1.72464	5.66585e-07	ENSGALG00000004005
AKT1	5	complement(51789219..51852080)	32.166	-1.29747	0.000563285	ENSGALG00000011620
AKT2	32	325338..338767	46.4216	-1.28692	0.00073814	ENSGALG00000054458
AKT3	3	35071502..35216609	3.80273	1.52227	0.000467996	ENSGALG00000034081
AKTIP	11	4976046..4988616	6.53291	-1.78365	5.89457e-07	ENSGALG00000033378
ALAD	17	1811462..1820311	15.9875	1.40268	8.23382e-06	ENSGALG00000008865
ALAS1	12	3345428..3352328	17.9429	-1.01377	0.882239	ENSGALG00000003948
ALB	4	50822578..50848867	0.406852	1.69089	0.0109175	ENSGALG00000035219
ALC	17	complement(10350513..10351698)	0.0121112	-6.34503	0.373524	ENSGALG00000040392
ALCAM	1	87615066..87731006	3.47186	4.40871	0	ENSGALG00000015348
ALDH18A1	6	36292713..36326373	13.7966	2.05807	0	ENSGALG00000034655
ALDH1A1	Z	complement(35905444..35958334)	2.41056	58.577	0	ENSGALG00000015147
ALDH1A2	10	7557497..7611673	8.43391	2.22968	0	ENSGALG00000004270
ALDH1A3	10	17875706..17910716	1.10608	1.80086	1.369e-05	ENSGALG00000033365
ALDH1L2	1	54291424..54319655	3.29344	1.94277	6.56632e-09	ENSGALG00000012691
ALDH3A2	19	6994213..7000330	32.8115	1.34772	6.1802e-05	ENSGALG00000004763
ALDH4A1	21	complement(4552112..4559784)	4.72679	2.03213	4.33438e-10	ENSGALG00000042184
ALDH5A1	2	complement(57814628..57824901)	16.3765	1.24846	0.00352094	ENSGALG00000032544
ALDH6A1	5	complement(37945091..37954593)	15.1856	1.55422	1.05291e-06	ENSGALG00000010211
ALDH7A1	Z	79146009..79164153	58.304	2.27385	0	ENSGALG00000008229
ALDH8A1	3	55914705..55924998	0.0201711	-1.00313	0.996954	ENSGALG00000013969
ALDH9A1	8	complement(5858744..5866421)	127.068	1.70934	0	ENSGALG00000003495
ALDOB	Z	65311685..65338122	9.06571	1.11886	0.540871	ENSGALG00000015544
ALDOC	19	complement(5884422..5888133)	540.596	1.08146	0.338085	ENSGALG00000026077
ALG10	1	complement(15818747..15825318)	9.07374	1.88829	2.07415e-11	ENSGALG00000040272
ALG11	1	171682351..171686451	10.2111	-1.53945	0.000252658	ENSGALG00000017022
ALG12	1	complement(19029131..19044906)	29.4699	3.51266	0	ENSGALG00000008539
ALG14	8	13781317..13802579	6.30137	1.40005	0.00489159	ENSGALG00000005583
ALG2	2	89697618..89699292	56.0277	-2.08217	0	ENSGALG00000013573
ALG3	9	complement(16021901..16024265)	12.9175	1.04058	0.770544	ENSGALG00000008503
ALG5	1	173700751..173720152	13.9263	1.36695	4.3358e-05	ENSGALG00000017049
ALG6	8	28139885..28160353	13.6659	2.25746	0	ENSGALG00000010991
ALG8	1	194292601..194303042	21.6095	1.12087	0.158716	ENSGALG00000019042
ALK	3	9091386..9110192	0.0705239	-1.92994	0.118592	ENSGALG00000009034
ALKAL2	3	complement(91939182..91952584)	0.405325	1.10947	0.690168	ENSGALG00000016364
ALKBH1	5	complement(39551703..39564681)	11.6538	-1.43291	2.56025e-06	ENSGALG00000010485
ALKBH2	15	complement(6944042..6946525)	4.08239	-1.8277	1.47676e-05	ENSGALG00000035152
ALKBH3	5	21884897..21900048	11.6683	-1.89635	1.00071e-09	ENSGALG00000041309
ALKBH4	19	complement(4300257..4302289)	4.77808	-1.5659	0.000992315	ENSGALG00000001844
ALKBH5	14	5436664..5454222	28.8421	-1.6659	1.85575e-12	ENSGALG00000043693
ALKBH8	1	181880177..181939483	7.37041	-1.69949	1.87563e-08	ENSGALG00000017170
ALOX5	6	complement(18466839..18488267)	0.291434	1.29033	0.312997	ENSGALG00000005857
ALOX5AP	1	complement(176416571..176424666)	0.0152123	-1.8577	0.531522	ENSGALG00000026781
ALPK1	4	complement(57133859..57167350)	0.0525327	2.18674	0.0389189	ENSGALG00000012074
ALPK3	10	complement(1343617..1375029)	10.5793	2.31907	0	ENSGALG00000037950
ALPL	21	complement(6603424..6609227)	12.4127	1.09411	0.489061	ENSGALG00000023542
ALS2	7	complement(11545922..11578947)	5.65461	1.21072	0.0627832	ENSGALG00000008415
ALS2CL	2	complement(3313209..3355141)	17.0294	1.75936	1.07056e-14	ENSGALG00000005430
ALX1	1	41898277..41919541	0.0149261	1.30135	0.705838	ENSGALG00000027213
ALX3	26	complement(1327809..1331612)	0.0689928	33.4407	0.0676302	ENSGALG00000025867
ALX4	5	complement(22046823..22071211)	0.45446	-4.06722	1.09374e-05	ENSGALG00000032584
ALYREF	18	complement(9938407..9943202)	254.188	-1.22931	2.34699e-05	ENSGALG00000007237
AMACR	Z	complement(10347410..10368350)	9.29834	2.06433	8.18344e-10	ENSGALG00000003326
AMBP	17	complement(998671..1003940)	0.39219	16.4556	3.40399e-08	ENSGALG00000030255
AMBRA1	5	23743965..23868998	16.1728	-1.45532	4.30755e-07	ENSGALG00000008358
AMD1	3	complement(66336846..66352648)	43.6931	1.3639	3.05067e-05	ENSGALG00000039575
AMDHD1	1	45700558..45708415	4.42572	-1.12626	0.372799	ENSGALG00000011414
AMDHD2	14	complement(14236203..14243294)	11.0826	-1.02719	0.763896	ENSGALG00000009234
AMER1	4	11668128..11671967	8.53624	1.37522	3.03193e-05	ENSGALG00000007599
AMER2	1	178476496..178478370	0.137525	1.18148	0.610159	ENSGALG00000027868
AMER3	9	complement(2695875..2698820)	0.246592	-3.42343	9.17386e-06	ENSGALG00000041501
AMFR	11	2162212..2182455	16.6083	1.16527	0.0521576	ENSGALG00000003107
AMH	28	complement(2107519..2111709)	1.22001	-6.39832	0	ENSGALG00000036346
AMIGO1	26	complement(1222615..1233965)	4.42986	2.16316	2.86818e-07	ENSGALG00000049976
AMIGO2	1	complement(31370366..31379889)	0.21384	1.12206	0.695719	ENSGALG00000009739
AMIGO3	12	complement(2800947..2802431)	1.62649	1.03757	0.844704	ENSGALG00000049511
AMMECR1	4	13620556..13686385	4.03373	1.42026	0.0152206	ENSGALG00000008074
AMN	5	50083577..50100328	0.265057	1.31208	0.380999	ENSGALG00000011391
AMN1	1	59380846..59403925	14.7013	-1.1875	0.1596	ENSGALG00000012938
AMOT	4	12977246..13012349	27.6277	-1.02615	0.767676	ENSGALG00000007952
AMOTL1	1	complement(186814876..186872104)	3.41002	-1.99723	8.80048e-09	ENSGALG00000017208
AMOTL2	9	4625172..4641190	20.4862	-1.65046	1.10585e-11	ENSGALG00000054723
AMPD1	26	complement(3892490..3902220)	0.0268576	-1.10706	0.867604	ENSGALG00000002082
AMPD2	26	1259073..1266107	11.715	1.6722	4.99072e-12	ENSGALG00000034009
AMPD3	5	complement(9179063..9204672)	13.3312	7.76558	0	ENSGALG00000005662
AMPH	2	complement(49138836..49243786)	0.705078	1.85766	0.000272431	ENSGALG00000032958
AMY1A	8	complement(11450029..11467906)	42.4852	1.73894	2.36521e-14	ENSGALG00000005147
AMY2A	8	complement(440100..444521)	1.31272	6.47563	0	ENSGALG00000038740
AMZ1	14	3763942..3770749	0.168237	-1.15164	0.713741	ENSGALG00000004358
ANAPC1	3	complement(3158895..3193023)	25.8517	1.17247	0.03894	ENSGALG00000008254
ANAPC10	4	complement(30838745..31010530)	9.43088	-1.38863	1.80072e-05	ENSGALG00000028643
ANAPC13	9	complement(3833719..3837466)	26.745	-2.07938	0	ENSGALG00000031312
ANAPC15	1	complement(195634141..195636411)	47.9875	-1.05667	0.6363	ENSGALG00000032499
ANAPC16	6	complement(12173752..12181430)	53.6151	-1.07601	0.377284	ENSGALG00000004410
ANAPC2	17	2152582..2163344	16.1594	1.86039	0	ENSGALG00000008625
ANAPC4	4	complement(73479748..73495834)	20.6396	1.37808	1.93052e-05	ENSGALG00000014378
ANAPC5	15	complement(5748946..5760604)	25.9163	1.0451	0.605462	ENSGALG00000004179
ANAPC7	15	5583594..5591583	18.5347	-1.51337	2.06632e-08	ENSGALG00000003826
ANGEL1	5	complement(39066319..39104510)	19.3664	1.19227	0.0228328	ENSGALG00000010372
ANGEL2	3	21827667..21839929	15.0638	-1.09356	0.28184	ENSGALG00000009802
ANGPT1	2	complement(131756078..131920640)	0.00137449	3.66304	0.557351	ENSGALG00000029983
ANGPT1L	19	389999..391788	0.4425	1.53728	0.168207	ENSGALG00000041502
ANGPT2	3	88592498..88638346	0.973811	-2.18959	3.68074e-07	ENSGALG00000036189
ANGPT4	20	9893704..9900319	0.201026	3.0733	0.000624912	ENSGALG00000040755
ANGPTL1	8	6716174..6733176	0.045667	1.44496	0.333449	ENSGALG00000004290
ANGPTL2	17	complement(10600666..10618538)	0.354996	-1.37164	0.141855	ENSGALG00000000927
ANGPTL3	8	27897264..27905006	0.0451231	10.1736	0.00272379	ENSGALG00000010978
ANGPTL4	28	complement(945364..954006)	12.4173	-1.10881	0.482424	ENSGALG00000000619
ANGPTL5	1	184143212..184157279	0.0107933	1.28498	0.787831	ENSGALG00000017191
ANGPTL7	21	4174743..4179124	0.0100299	-6.34512	0.373524	ENSGALG00000003179
ANK1	22	complement(2927488..2974857)	1.23812	3.98509	0	ENSGALG00000003594
ANK2	4	complement(56725180..57009349)	6.33723	-1.54581	3.0515e-09	ENSGALG00000012044
ANK3	6	9421563..9766762	3.07781	1.6189	8.05355e-11	ENSGALG00000003135
ANKDD1A	10	18143011..18161153	0.105594	-1.55144	0.279798	ENSGALG00000007252
ANKDD1B	Z	complement(23843817..23867162)	0.894007	-1.18151	0.403742	ENSGALG00000014958
ANKEF1	3	complement(13866589..13879079)	0.0599733	-2.56735	0.0344685	ENSGALG00000008996
ANKFN1	18	6106146..6162953	0.00770045	-1.00927	0.996804	ENSGALG00000003105
ANKFY1	19	3325996..3346544	12.0522	1.31777	0.000293876	ENSGALG00000001467
ANKH	2	76157176..76405248	12.6393	5.67456	0	ENSGALG00000012964
ANKHD1	13	2202774..2302936	20.8778	1.15208	0.0688495	ENSGALG00000001099
ANKIB1	2	22533864..22614984	4.95867	1.54586	6.51927e-07	ENSGALG00000031917
ANKK1	24	complement(5775726..5783659)	0.0194656	2.45912	0.283644	ENSGALG00000007815
ANKLE1	28	3488389..3492779	4.00782	1.9123	1.3785e-09	ENSGALG00000051336
ANKLE2	15	complement(1720652..1738292)	12.8764	-1.20429	0.0158218	ENSGALG00000002143
ANKMY2	2	complement(28455013..28475977)	10.765	1.04908	0.579659	ENSGALG00000010804
ANKRA2	Z	24717663..24724746	28.0233	-1.63558	2.34269e-11	ENSGALG00000013511
ANKRD1	6	complement(20474784..20483465)	0.103226	-4.22851	9.062e-05	ENSGALG00000006491
ANKRD10	1	complement(140577901..140612165)	1.79327	1.18064	0.241144	ENSGALG00000030125
ANKRD11	11	complement(18613425..18695227)	14.7731	2.68973	0	ENSGALG00000052842
ANKRD13A	15	7176576..7188824	33.0453	-1.02856	0.745319	ENSGALG00000043357
ANKRD13B	19	6219083..6225577	2.62361	3.98737	0	ENSGALG00000032723
ANKRD13D	5	168034..176919	4.6013	4.03088	0	ENSGALG00000042297
ANKRD16	1	1679825..1696352	0.812097	2.86673	1.36195e-08	ENSGALG00000008168
ANKRD17	4	complement(50730426..50809631)	35.9487	-1.27029	0.00134662	ENSGALG00000011642
ANKRD2	6	complement(23279065..23281033)	0.256111	1.92664	0.0609397	ENSGALG00000007539
ANKRD22	6	complement(20008951..20032260)	0.226095	-2.53448	0.000123203	ENSGALG00000028250
ANKRD24	28	complement(2692405..2698634)	0.261254	5.42203	6.27636e-08	ENSGALG00000001235
ANKRD26	1	24435899..24484038	1.03839	1.16061	0.329881	ENSGALG00000009104
ANKRD27	11	complement(9860328..9900923)	1.87176	-1.54722	0.000226855	ENSGALG00000004671
ANKRD28	2	complement(34034015..34140082)	16.7437	-1.25882	0.00249769	ENSGALG00000011226
ANKRD29	2	complement(103083312..103114057)	0.386745	-2.19101	0.000157529	ENSGALG00000015034
ANKRD33	33	3264423..3269205	0.0244871	-1.95932	0.282625	ENSGALG00000052464
ANKRD33B	2	complement(78183490..78221561)	0.344142	-2.9292	0.000269097	ENSGALG00000038328
ANKRD34B	Z	64290320..64291867	0.683949	-1.03024	0.905226	ENSGALG00000044727
ANKRD39	22	3728696..3729562	3.47758	2.53369	8.72956e-07	ENSGALG00000049001
ANKRD40	18	10130826..10137476	2.85853	-1.09058	0.529669	ENSGALG00000007389
ANKRD42	1	190431423..190445874	0.329589	1.0205	0.950104	ENSGALG00000017250
ANKRD44	7	complement(10057110..10167732)	1.90066	-1.40272	0.00144415	ENSGALG00000007996
ANKRD46	2	complement(128451103..128467721)	16.9307	1.61238	1.13254e-10	ENSGALG00000041445
ANKRD49	1	complement(186932532..186935320)	11.3397	-1.31945	0.0242964	ENSGALG00000017210
ANKRD50	4	52779411..52910398	17.3171	1.09722	0.373524	ENSGALG00000011831
ANKRD52	33	6965630..6981019	5.79934	-1.32008	0.0037265	ENSGALG00000031973
ANKRD54	1	51089196..51112478	25.2373	-1.39942	6.47246e-06	ENSGALG00000012299
ANKRD55	Z	complement(17092305..17142593)	0.00444423	-6.34528	0.373524	ENSGALG00000014717
ANKRD6	3	complement(75547294..75651254)	1.89564	-1.60192	0.00100529	ENSGALG00000015768
ANKRD61	14	complement(1375264..1377069)	0.00417311	3.66304	0.557351	ENSGALG00000051639
ANKRD66	3	109845838..109849863	1.14517	-1.98125	0.00613863	ENSGALG00000053468
ANKRD9	5	complement(49842461..49843339)	1.60207	1.15204	0.58418	ENSGALG00000011376
ANKS1A	26	complement(4191024..4271626)	1.67655	1.09403	0.550914	ENSGALG00000002723
ANKS1B	1	complement(46756977..47167938)	0.199155	-1.01028	0.972361	ENSGALG00000011549
ANKS3	14	complement(13235341..13245080)	6.16422	-1.65313	4.35151e-05	ENSGALG00000000643
ANKS4B	14	15365556..15370961	0.0432225	2.34947	0.236514	ENSGALG00000002442
ANKS6	2	complement(87809146..87849912)	0.798807	-1.04848	0.779738	ENSGALG00000013196
ANKZF1	7	complement(22216454..22223656)	9.80558	1.04223	0.63889	ENSGALG00000011332
ANLN	2	complement(46674840..46702450)	35.2395	1.9059	0	ENSGALG00000043642
ANO1	5	17981909..18053418	0.527013	-4.0152	1.05615e-15	ENSGALG00000041808
ANO10	2	40838346..40955310	2.06382	2.08082	2.92618e-07	ENSGALG00000042371
ANO2	1	complement(74343324..74478720)	0.096147	-2.85086	0.0168937	ENSGALG00000017271
ANO3	5	3449594..3622521	19.0675	1.61783	5.9664e-11	ENSGALG00000013311
ANO4	1	47510012..47607135	0.354594	17.0722	2.94575e-05	ENSGALG00000011614
ANO5	5	2963916..3014137	8.51328	-1.24914	0.00357601	ENSGALG00000003748
ANO6	1	30720903..30787549	1.05881	1.62164	0.00203366	ENSGALG00000009638
ANO8	28	complement(3514797..3523166)	3.33412	1.88463	7.77589e-08	ENSGALG00000034615
ANOS1	1	127043815..127168755	0.430257	-1.64855	0.0187277	ENSGALG00000035266
ANP32B	28	1828004..1835141	765.463	-1.49231	3.41207e-08	ENSGALG00000037483
ANP32E	25	639275..652509	102.364	1.15911	0.0556556	ENSGALG00000039891
ANPEP	10	complement(20435393..20443467)	3.58816	29.6248	0	ENSGALG00000027501
ANTXR1	22	complement(293081..383689)	0.122967	-1.28929	0.490694	ENSGALG00000030603
ANTXR2	4	complement(45202097..45302156)	2.23049	1.91149	7.78731e-06	ENSGALG00000043675
ANTXRL	6	complement(18741815..18788695)	2.65029	1.61519	0.00066278	ENSGALG00000005969
ANXA1	Z	36034182..36052126	2.69584	12.4627	0	ENSGALG00000015148
ANXA10	4	24927202..24945212	0.00497681	-3.67045	0.557351	ENSGALG00000009573
ANXA11	6	complement(5877972..5897241)	5.45515	1.30661	0.031692	ENSGALG00000043826
ANXA13	2	complement(138127619..138151268)	0.0608014	-1.88582	0.223498	ENSGALG00000036418
ANXA2	10	5524170..5556443	45.3697	1.75433	8.82119e-15	ENSGALG00000003770
ANXA5	4	53964699..53995130	29.826	2.09291	0	ENSGALG00000011885
ANXA6	13	13735681..13748138	5.3804	-1.66644	1.64652e-06	ENSGALG00000004357
ANXA7	6	complement(17032797..17047411)	4.90228	1.08119	0.599269	ENSGALG00000005299
AOAH	2	46604093..46670393	0.241436	1.02229	0.944098	ENSGALG00000035505
AOC1	2	complement(394586..398027)	0.196646	27.8352	1.06165e-07	ENSGALG00000036190
AOPEP	Z	41487298..41662718	1.14278	1.56509	0.0138034	ENSGALG00000040796
AOX1	7	11196756..11233011	1.02087	1.52832	0.00263257	ENSGALG00000008185
AOX2	7	11237134..11279715	0.123699	-1.68339	0.0652933	ENSGALG00000020876
AP1AR	4	complement(57181658..57199844)	19.7877	-1.124	0.145219	ENSGALG00000028807
AP1B1	15	11413717..11427176	30.9805	1.22622	0.00715496	ENSGALG00000042213
AP1G1	11	19764265..19793120	48.4827	1.5751	4.72874e-10	ENSGALG00000000848
AP1M1	28	complement(4510264..4518819)	41.113	1.07514	0.379818	ENSGALG00000003959
AP1S2	1	123220541..123254525	11.4678	-1.42495	2.2414e-06	ENSGALG00000016551
AP1S3	9	complement(8423201..8439506)	75.6343	-1.36033	3.23809e-05	ENSGALG00000005171
AP2A2	5	complement(15307816..15350714)	31.4357	1.00065	0.996804	ENSGALG00000006799
AP2B1	19	complement(4540796..4601920)	33.7695	1.39572	6.20613e-06	ENSGALG00000042125
AP2M1	9	15974028..15997218	128.113	-1.00819	0.931514	ENSGALG00000008432
AP2S1	32	670746..673664	39.8627	1.09934	0.246464	ENSGALG00000048394
AP3B1	Z	22789928..22948747	20.8777	1.29261	0.00065453	ENSGALG00000004390
AP3B2	10	complement(1820338..1830950)	3.25609	-1.04842	0.710841	ENSGALG00000035202
AP3M1	6	16221445..16238150	69.0644	-1.09649	0.255507	ENSGALG00000005070
AP3M2	22	3012151..3020886	11.6774	1.53752	1.05991e-08	ENSGALG00000038155
AP3S1	Z	complement(73107483..73136810)	39.0608	-1.01563	0.86317	ENSGALG00000002341
AP3S2	10	complement(20444440..20448187)	13.1008	2.1422	0	ENSGALG00000008291
AP4B1	26	complement(3763945..3770521)	4.47541	1.0443	0.754262	ENSGALG00000035295
AP4E1	10	9577361..9595610	9.42365	-1.36502	3.64272e-05	ENSGALG00000038286
AP4S1	5	34531603..34543262	2.344	-1.69355	0.000104196	ENSGALG00000009936
AP5M1	5	complement(55759095..55769932)	13.8329	-1.12507	0.14907	ENSGALG00000012101
AP5S1	4	complement(91128367..91129565)	4.58058	1.10701	0.546646	ENSGALG00000030095
AP5Z1	14	4404816..4414092	11.3073	1.12963	0.136156	ENSGALG00000040528
APAF1	1	46718130..46743511	6.10436	1.66228	9.16354e-06	ENSGALG00000011531
APBA1	Z	complement(34714860..34792783)	0.936915	2.50077	9.76919e-10	ENSGALG00000015111
APBA2	10	6257701..6346419	3.48989	2.15486	1.48895e-12	ENSGALG00000003930
APBA3	28	1081503..1087781	3.98234	1.89116	9.01976e-11	ENSGALG00000000740
APBB1	1	complement(197403156..197410246)	5.8947	3.05832	0	ENSGALG00000046164
APBB1IP	2	complement(16143077..16201613)	10.3852	1.20184	0.0195714	ENSGALG00000007579
APBB3	13	complement(2309549..2312956)	0.0198357	1.88929	0.566964	ENSGALG00000001132
APC	Z	complement(46112427..46200441)	5.09927	1.12561	0.141912	ENSGALG00000000220
APCDD1	2	98307894..98337161	1.7563	3.43415	2.07092e-15	ENSGALG00000050840
APCDD1L	20	11158900..11172710	1.2688	-8.29238	0	ENSGALG00000007543
APEH	12	complement(2910044..2914156)	10.0628	2.94122	0	ENSGALG00000002784
APELA	4	23781600..23784481	92.7056	-1.04674	0.592236	ENSGALG00000023444
APH1A	25	complement(3744855..3752619)	33.7584	-1.46292	3.82199e-07	ENSGALG00000045163
API5	5	21645014..21658978	65.9018	-1.21591	0.00988666	ENSGALG00000037968
APIP	5	complement(19085949..19098880)	8.80158	1.23208	0.0074301	ENSGALG00000031286
APLF	3	11969797..11992290	8.84135	-1.36895	0.000431824	ENSGALG00000008745
APLN	4	1645346..1646715	0.450724	1.09851	0.78982	ENSGALG00000054286
APLNR	5	17305316..17306496	35.6706	2.63442	0	ENSGALG00000004841
APLP2	24	complement(1470296..1511525)	138.93	1.06156	0.475234	ENSGALG00000001250
APMAP	3	complement(15927353..15940433)	10.9258	1.81971	6.6189e-07	ENSGALG00000008651
APOA1	24	complement(5140181..5141930)	546.449	6.45765	0	ENSGALG00000007114
APOA4	24	complement(5136775..5138258)	0.391557	6.14814	9.55476e-07	ENSGALG00000007109
APOB	3	complement(102199405..102233660)	0.0197218	4.25093	0.00508539	ENSGALG00000016491
APOBEC2	26	4710399..4718290	0.020053	1.17511	0.836625	ENSGALG00000003226
APOBEC4	8	complement(8010718..8011746)	0.00995475	1.71508	0.681639	ENSGALG00000053078
APOC3	24	5139000..5139712	33.1985	9.11646	0	ENSGALG00000030920
APOD	9	12832591..12836179	0.374883	2.09522	0.00544783	ENSGALG00000006995
APOF	33	6932831..6934584	1.48711	3.68162	7.65024e-13	ENSGALG00000050440
APOH	18	7441139..7448075	0.0705627	8.45733	0.000510358	ENSGALG00000033376
APOLD1	1	48189928..48194910	0.100393	-4.27375	0.000363906	ENSGALG00000053511
APOO	1	119704493..119736164	42.2939	1.0702	0.418173	ENSGALG00000016345
APOOL	4	complement(8717385..8732413)	7.05869	1.60814	4.35307e-05	ENSGALG00000006978
APOV1	1	complement(84330787..84333931)	0.0413004	2.16561	0.333791	ENSGALG00000015134
APP	1	complement(103922338..104122132)	91.5677	1.38684	8.44009e-06	ENSGALG00000015770
APPBP2	19	8127011..8144977	23.4157	-1.18438	0.0288614	ENSGALG00000005314
APPL1	12	9007497..9031248	9.74362	-2.05523	1.33836e-10	ENSGALG00000005527
APPL2	1	54211821..54244951	9.09869	1.62564	1.01335e-10	ENSGALG00000027122
APRT	11	complement(18462849..18469131)	38.2391	-1.58724	4.92368e-10	ENSGALG00000031000
APTX	Z	complement(70789066..70798064)	19.438	-1.06849	0.575954	ENSGALG00000001954
AQP1	2	1186169..1206259	0.0215095	-1.54975	0.465092	ENSGALG00000005209
AQP11	1	complement(194448531..194462713)	1.5877	-1.72042	0.000423434	ENSGALG00000031734
AQP12A	9	complement(4800305..4802155)	0.170964	2.00212	0.0644457	ENSGALG00000006436
AQP2	33	complement(5128764..5133194)	0.0234218	-3.20611	0.31031	ENSGALG00000037878
AQP3	Z	complement(7195127..7209340)	0.638967	1.17199	0.509457	ENSGALG00000002452
AQP4	2	complement(104436841..104447519)	0.0612254	-1.37915	0.453159	ENSGALG00000015128
AQP5	33	complement(5116552..5120291)	0.607836	2.3101	0.000653572	ENSGALG00000041878
AQP8	14	7037718..7045580	0.0883487	2.42756	0.248945	ENSGALG00000053053
AQP9	10	complement(7520347..7547386)	0.00230949	-1.73956	0.676446	ENSGALG00000004261
AQR	5	32415013..32461731	40.1942	1.21369	0.0106788	ENSGALG00000009838
AR	4	451461..496067	1.00007	-5.31563	0	ENSGALG00000030879
ARAP2	4	70204006..70312564	0.454826	1.21234	0.267991	ENSGALG00000041373
ARAP3	13	complement(2689768..2705890)	0.732667	3.79546	1.81128e-10	ENSGALG00000002562
ARC	2	complement(147999992..148001344)	0.124187	1.17082	0.685068	ENSGALG00000016154
ARCN1	24	complement(5505160..5513204)	85.7946	1.01052	0.909163	ENSGALG00000007430
AREG	4	44741719..44748186	7.58803	-1.71184	5.51553e-07	ENSGALG00000010866
AREL1	5	complement(38218529..38234041)	2.61227	1.3323	0.0308354	ENSGALG00000010270
ARF1	2	complement(2449662..2461758)	309.99	-1.1537	0.0642443	ENSGALG00000005393
ARF4	12	complement(9119458..9129851)	127.909	-1.1778	0.0327913	ENSGALG00000005622
ARF5	1	complement(1096008..1102807)	34.5312	1.72575	6.32271e-11	ENSGALG00000043476
ARF6	5	57851512..57852963	94.766	-1.16009	0.0555654	ENSGALG00000026944
ARFGAP1	20	8784838..8801814	43.6623	-1.08577	0.31407	ENSGALG00000005781
ARFGAP2	5	23437881..23447259	34.1131	1.03001	0.603853	ENSGALG00000008247
ARFGAP3	1	complement(68365225..68398932)	33.6496	1.14918	0.0754466	ENSGALG00000014140
ARFGEF1	2	complement(115379044..115463018)	13.8439	1.37779	1.66896e-05	ENSGALG00000034610
ARFGEF2	20	6366483..6398193	5.90502	1.16625	0.0536757	ENSGALG00000004663
ARFGEF3	3	complement(54492908..54572776)	1.41659	2.13631	6.92011e-11	ENSGALG00000013846
ARFIP1	4	33886867..33929204	12.2964	-1.2481	0.00337299	ENSGALG00000041361
ARFIP2	1	complement(197432706..197438520)	75.4972	-2.1396	0	ENSGALG00000037839
ARFRP1	20	9629100..9642654	22.2005	-1.71548	2.50543e-13	ENSGALG00000006101
ARG2	5	29074720..29091937	38.6748	-1.10478	0.222305	ENSGALG00000009519
ARGLU1	1	142495383..142506971	33.7762	-1.01281	0.888967	ENSGALG00000016855
ARHGAP1	5	23690228..23712610	54.2196	-1.23363	0.00540059	ENSGALG00000042357
ARHGAP10	4	31986664..32114649	11.6589	1.46586	2.82137e-05	ENSGALG00000010031
ARHGAP11B	5	complement(30826454..30855767)	28.9102	-1.26555	0.00172756	ENSGALG00000009731
ARHGAP12	2	14277537..14339863	17.3311	-1.50317	4.34873e-08	ENSGALG00000007254
ARHGAP15	7	32698930..33027332	0.483982	-1.15543	0.557351	ENSGALG00000012421
ARHGAP17	14	complement(6973994..7014564)	19.3302	1.31693	0.000233157	ENSGALG00000041213
ARHGAP18	3	58109966..58167330	14.1303	1.25747	0.00305467	ENSGALG00000031843
ARHGAP19	6	23326295..23340590	14.4349	1.59518	2.31973e-10	ENSGALG00000007609
ARHGAP21	2	16795056..16932049	10.7015	1.48222	9.28905e-08	ENSGALG00000007721
ARHGAP24	4	complement(46061676..46215503)	1.82826	1.1123	0.414934	ENSGALG00000011124
ARHGAP25	22	complement(437194..453936)	0.0701722	-1.76643	0.092835	ENSGALG00000035194
ARHGAP26	13	17989659..18090319	11.303	1.10876	0.206462	ENSGALG00000033938
ARHGAP27	27	complement(3988882..4003494)	1.95561	2.37117	3.73087e-09	ENSGALG00000044230
ARHGAP28	2	complement(99623422..99648395)	0.340197	1.52465	0.202182	ENSGALG00000014758
ARHGAP29	8	13997576..14048208	8.57246	-1.01218	0.896612	ENSGALG00000005683
ARHGAP30	25	complement(20565..29413)	0.111134	-1.46778	0.165621	ENSGALG00000054971
ARHGAP31	1	81531508..81551013	0.240834	-1.533	0.0455154	ENSGALG00000015077
ARHGAP35	32	complement(653072..661537)	18.2175	-1.29027	0.000672699	ENSGALG00000036101
ARHGAP39	2	149036336..149118741	0.493021	4.10608	0	ENSGALG00000039346
ARHGAP40	20	complement(3697349..3734407)	1.99223	1.50112	0.016853	ENSGALG00000003550
ARHGAP42	1	complement(184547720..184703043)	1.58412	1.42639	0.0102953	ENSGALG00000017196
ARHGAP44	18	complement(2212800..2231061)	0.768724	2.31121	2.18685e-07	ENSGALG00000001311
ARHGAP45	28	3019600..3031885	5.52142	1.12151	0.33778	ENSGALG00000032469
ARHGAP5	5	34812372..34925880	16.4761	-1.16539	0.0494478	ENSGALG00000009992
ARHGAP6	1	125571190..125724317	3.30599	3.39305	0	ENSGALG00000016602
ARHGAP8	1	69831525..69908956	2.45405	2.83222	3.06229e-15	ENSGALG00000019261
ARHGDIA	18	complement(9929414..9938281)	164.865	1.50939	1.42342e-08	ENSGALG00000008443
ARHGDIB	1	47987082..47995411	21.7014	1.04425	0.6192	ENSGALG00000011738
ARHGEF10	3	complement(90864295..90984736)	1.91301	1.60797	3.79988e-05	ENSGALG00000016350
ARHGEF10L	21	complement(135941..156749)	10.8744	2.75813	0	ENSGALG00000043128
ARHGEF11	25	2543327..2564329	9.68603	1.2519	0.00329384	ENSGALG00000039163
ARHGEF12	24	complement(3746751..3810567)	8.42274	1.32016	0.000235012	ENSGALG00000006663
ARHGEF16	21	complement(1032001..1037986)	15.0072	1.11893	0.170595	ENSGALG00000001058
ARHGEF17	1	complement(196400110..196613874)	8.99896	3.41728	0	ENSGALG00000017326
ARHGEF26	9	complement(23361907..23405126)	4.76668	1.29672	0.0209685	ENSGALG00000010352
ARHGEF28	Z	complement(24570156..24702274)	0.101955	-1.77987	0.0198098	ENSGALG00000014923
ARHGEF3	12	complement(8830149..8941812)	0.654998	-1.23142	0.201231	ENSGALG00000005481
ARHGEF33	3	16685418..16704573	0.100646	4.03596	0.00114964	ENSGALG00000013221
ARHGEF38	4	complement(38695973..38730384)	2.55962	-1.90376	6.30798e-07	ENSGALG00000010577
ARHGEF39	Z	9282572..9296247	23.6156	2.25019	0	ENSGALG00000002599
ARHGEF4	9	complement(2459432..2493573)	0.097382	1.45277	0.391856	ENSGALG00000002193
ARHGEF6	4	complement(4374897..4404306)	12.4259	2.23477	0	ENSGALG00000006439
ARHGEF7	1	140644742..140749677	5.94049	-1.20571	0.0403202	ENSGALG00000031009
ARHGEF9	4	11685188..11872215	9.99952	-5.28416	0	ENSGALG00000007608
ARID1B	3	51465143..51563959	11.6662	1.6992	6.2255e-13	ENSGALG00000013683
ARID2	1	30872872..30977443	3.56961	-1.32184	0.000803995	ENSGALG00000033074
ARID3A	28	2949235..2970919	29.9765	1.27613	0.00113407	ENSGALG00000026231
ARID3B	10	complement(2941257..2966568)	48.4469	-1.27229	0.0014047	ENSGALG00000001376
ARID3C	Z	complement(7926291..7938483)	19.1059	1.71028	1.3817e-07	ENSGALG00000005839
ARID4A	5	complement(55411958..55455908)	14.064	-2.5335	0	ENSGALG00000012037
ARID4B	3	38194654..38276962	4.36258	-1.3708	0.015177	ENSGALG00000034003
ARID5A	22	complement(3788778..3793564)	3.08164	-1.08512	0.502184	ENSGALG00000039206
ARID5B	6	complement(8972573..9078848)	1.59198	2.75987	2.31575e-11	ENSGALG00000031534
ARIH1	10	2092692..2140958	55.0697	-1.24368	0.00387201	ENSGALG00000001901
ARIH2	12	complement(12072401..12100919)	13.4235	1.31667	0.000294553	ENSGALG00000006956
ARL1	1	complement(47708080..47713676)	51.6837	1.18765	0.0254864	ENSGALG00000011651
ARL10	13	complement(11124638..11127201)	2.41959	3.92131	0	ENSGALG00000003360
ARL11	1	170591228..170592318	1.0492	1.94707	0.0012559	ENSGALG00000022733
ARL13B	1	91130619..91178356	8.26902	-1.07885	0.557351	ENSGALG00000015412
ARL14	9	22259518..22261234	0.312611	1.08553	0.770955	ENSGALG00000043623
ARL14EP	5	4803099..4810319	8.25874	-1.39825	1.23203e-05	ENSGALG00000012139
ARL14EPL	Z	complement(73031106..73041048)	0	#NUM!	#NUM!	ENSGALG00000053928
ARL15	Z	complement(16201009..16414354)	5.58279	3.9314	0	ENSGALG00000014911
ARL16	18	complement(9878498..9879591)	3.40335	-1.40673	0.0650443	ENSGALG00000052581
ARL2BP	11	751357..758888	3.69544	1.44675	0.00133675	ENSGALG00000049492
ARL3	6	complement(24257821..24283161)	26.3631	2.93459	0	ENSGALG00000008049
ARL4A	2	26800481..26802605	37.5878	1.34323	8.04497e-05	ENSGALG00000027757
ARL4C	7	complement(5748285..5750646)	50.2089	1.18573	0.0272013	ENSGALG00000052743
ARL5A	7	complement(35315026..35325744)	15.5267	-1.52379	0.000317259	ENSGALG00000051669
ARL5B	2	complement(19078328..19094413)	41.6735	-1.51321	1.58933e-08	ENSGALG00000008557
ARL6	1	92636542..92655187	6.83287	1.48175	0.000781461	ENSGALG00000019215
ARL6IP1	14	complement(8720837..8727644)	61.9855	1.30877	0.000321025	ENSGALG00000006780
ARL6IP4	15	complement(5492846..5498570)	23.0066	-1.18677	0.0283022	ENSGALG00000003682
ARL6IP5	12	15721935..15731462	21.6361	1.29795	0.000603918	ENSGALG00000038904
ARL8A	26	complement(355155..365068)	21.6376	-1.30603	0.000447665	ENSGALG00000000606
ARL8B	12	19004930..19018578	61.142	-1.16042	0.054827	ENSGALG00000008314
ARL8BL	1	complement(22204054..22231720)	39.6614	3.805	0	ENSGALG00000031527
ARL9	4	49261759..49263835	19.6885	-1.44384	6.35394e-05	ENSGALG00000026653
ARMC1	2	complement(114773595..114803982)	8.57631	1.33416	0.000189503	ENSGALG00000036567
ARMC10	1	13055479..13063032	1.96178	-1.30661	0.100342	ENSGALG00000008288
ARMC2	3	complement(67151293..67212997)	0.587877	-1.70476	0.00216802	ENSGALG00000015289
ARMC3	2	complement(17448659..17498050)	0.0920213	-4.0288	0.00098418	ENSGALG00000007864
ARMC4	2	15599282..15670561	0.196465	-1.06586	0.801236	ENSGALG00000007417
ARMC6	28	complement(3755802..3761970)	15.4201	1.47482	2.08769e-07	ENSGALG00000003024
ARMC7	18	10653105..10655190	9.1585	1.0715	0.550616	ENSGALG00000007961
ARMC8	9	complement(546576..606673)	17.1778	1.095	0.273166	ENSGALG00000040889
ARMC9	9	15359987..15403232	6.4489	1.20394	0.0314865	ENSGALG00000007691
ARMH1	8	21088565..21100451	0.10519	1.05527	0.900817	ENSGALG00000020716
ARMH3	6	23504471..23608495	25.3247	1.1378	0.102632	ENSGALG00000007658
ARMT1	3	48996729..49002709	14.3177	1.2286	0.00858278	ENSGALG00000026322
ARNT	25	complement(174129..194999)	47.3877	1.27427	0.00121023	ENSGALG00000000751
ARNT2	10	complement(12854642..12928455)	5.38958	1.16486	0.179071	ENSGALG00000006445
ARNTL	5	complement(7820343..7864789)	6.94408	-1.26879	0.00889538	ENSGALG00000005378
ARNTL2	1	68130384..68166501	4.3379	-1.0778	0.592976	ENSGALG00000014096
ARPC1A	14	4748751..4763835	91.1406	1.19452	0.0199413	ENSGALG00000004693
ARPC1B	14	4766374..4772041	5.7097	1.47252	0.00138401	ENSGALG00000032588
ARPC2	7	complement(22569989..22587368)	140.9	-1.2527	0.00268123	ENSGALG00000011452
ARPC3	15	5578016..5582595	111.336	1.64221	1.19498e-11	ENSGALG00000003820
ARPC4	12	11881167..11884058	52.5962	1.29985	0.000453575	ENSGALG00000006691
ARPC5	8	complement(8004239..8010056)	179.491	1.09125	0.282127	ENSGALG00000020927
ARPC5L	17	complement(9879987..9883662)	55.5145	-1.49203	7.50471e-08	ENSGALG00000001014
ARPP19	10	9178837..9190055	175.006	-1.27499	0.00109251	ENSGALG00000017370
ARPP21	2	45391067..45490043	0.979847	2.18437	1.05328e-06	ENSGALG00000043240
ARR3	4	1241080..1246271	1.52978	1.223	0.289458	ENSGALG00000004251
ARRDC1	17	2324755..2351466	33.3046	-2.22216	0	ENSGALG00000008475
ARRDC2	28	complement(4148246..4156109)	7.74784	-2.03129	0	ENSGALG00000003527
ARRDC3	Z	59536399..59549088	3.42723	1.06976	0.633649	ENSGALG00000025915
ARRDC4	10	16900546..16908325	11.9829	-1.45825	6.48211e-07	ENSGALG00000007012
ARSA	1	complement(395826..401417)	14.2866	-1.11117	0.197849	ENSGALG00000035824
ARSB	Z	22502339..22568346	3.59985	1.26847	0.112837	ENSGALG00000004438
ARSG	18	7786981..7826236	2.19337	1.25341	0.0885061	ENSGALG00000004193
ARSI	13	13888545..13891555	0.429836	-1.89584	0.00689633	ENSGALG00000005616
ARSJ	4	56443111..56482183	5.08079	1.60369	2.97872e-05	ENSGALG00000033286
ARSK	Z	complement(57617708..57629190)	3.01659	-1.18996	0.191274	ENSGALG00000014672
ART1	1	complement(195574183..195575079)	0.00575317	3.66302	0.557351	ENSGALG00000000871
ART4	1	48045860..48050453	0.00362991	-6.34528	0.373524	ENSGALG00000011742
ART7B	1	complement(195577182..195579267)	0.00604189	6.32192	0.376776	ENSGALG00000027166
ART7C	1	195581771..195583012	0	#NUM!	#NUM!	ENSGALG00000028988
ARTN	8	20688080..20690861	0.132504	1.23065	0.509537	ENSGALG00000032098
ARV1	3	40666273..40675811	3.95967	-1.23114	0.0862219	ENSGALG00000011155
ARVCF	15	complement(1353112..1541582)	15.2652	1.53429	5.93073e-09	ENSGALG00000043373
ARX	1	119266982..119271182	0.807084	-9.16229	1.05615e-15	ENSGALG00000042604
AS3MT	6	24348004..24352786	2.3398	7.49083	0	ENSGALG00000008133
ASAH1	4	62776696..62791934	14.744	1.78168	9.44389e-11	ENSGALG00000026364
ASAP1	2	complement(140568060..140731190)	3.75776	1.91795	1.0366e-09	ENSGALG00000037618
ASAP2	3	96096130..96181444	11.8591	1.28083	0.00120512	ENSGALG00000016419
ASAP3	23	complement(2336751..2352001)	3.75204	1.05433	0.645751	ENSGALG00000036949
ASB1	7	6003930..6013310	4.3546	-1.1266	0.416281	ENSGALG00000004272
ASB10	2	185940..192393	0.00763765	-2.47283	0.457771	ENSGALG00000032845
ASB11	1	123471156..123482949	0.00979239	1.715	0.683726	ENSGALG00000016562
ASB12	4	11654023..11659535	1.06363	-1.06876	0.706774	ENSGALG00000007594
ASB13	1	1752992..1763231	2.66234	-1.52309	0.000226622	ENSGALG00000008401
ASB14	12	complement(9038049..9047098)	0.340423	1.13336	0.607725	ENSGALG00000005537
ASB15	1	complement(22434929..22445383)	0.0280454	7.4854	0.0533882	ENSGALG00000008814
ASB16	27	5488710..5491416	1.187	-1.86296	0.00936431	ENSGALG00000047976
ASB18	7	5202714..5212796	0.0120705	1.40934	0.744645	ENSGALG00000046564
ASB2	5	complement(45556294..45580842)	0.00990628	-17.048	0.144479	ENSGALG00000010881
ASB3	3	3041079..3073674	4.14875	-1.05122	0.660465	ENSGALG00000008176
ASB4	2	23882027..23890633	0.00384472	-3.6704	0.557351	ENSGALG00000009691
ASB5	4	complement(44357317..44391275)	3.58061	1.04808	0.728214	ENSGALG00000010837
ASB6	17	complement(5945702..5950760)	17.8794	-1.79038	2.07092e-15	ENSGALG00000004378
ASB7	10	17780255..17808686	5.58311	-1.49309	0.000514523	ENSGALG00000007115
ASB8	33	7256756..7259786	11.5302	1.03626	0.687545	ENSGALG00000037396
ASB9	1	123496180..123509692	5.71813	-1.62617	1.15903e-05	ENSGALG00000016563
ASCC1	6	12181167..12208613	15.0862	1.03151	0.726053	ENSGALG00000026019
ASCC2	15	11292842..11317278	16.6072	-1.29081	0.000784278	ENSGALG00000008059
ASCC3	3	70672876..70939143	4.71681	1.61606	1.64579e-10	ENSGALG00000015465
ASCL1	1	complement(55066348..55068233)	0.0803055	-1.00992	0.989587	ENSGALG00000037082
ASCL2	5	13869949..13870452	0.256451	1.63509	0.293526	ENSGALG00000030492
ASCL3	5	9824339..9827275	4.82319	-2.54468	3.83208e-11	ENSGALG00000036725
ASF1A	3	complement(62844061..62855425)	23.4418	-1.3006	0.000516359	ENSGALG00000014887
ASH1L	25	complement(3564403..3597752)	6.99476	-1.64366	6.6962e-07	ENSGALG00000014638
ASH2L	22	2571212..2578623	48.9543	-1.84403	0	ENSGALG00000003233
ASIC1	33	complement(5798329..5813145)	2.97701	3.63048	0	ENSGALG00000034025
ASIC2	27	complement(4187017..4266979)	1.01527	2.48356	1.09624e-05	ENSGALG00000000367
ASIC4	7	complement(22086695..22105857)	0.168405	1.79195	0.0189742	ENSGALG00000011250
ASIC5	4	complement(20873531..20887179)	0	#NUM!	#NUM!	ENSGALG00000009366
ASIP	20	complement(1567219..1596889)	0.0062403	-3.67045	0.557351	ENSGALG00000039101
ASL1	19	complement(5095412..5104199)	0.259804	7.81586	3.55113e-10	ENSGALG00000002558
ASL2	19	complement(5082064..5091544)	4.02801	7.09428	0	ENSGALG00000002576
ASMT	1	complement(130327377..130338282)	0.117388	-2.18167	0.0564261	ENSGALG00000016685
ASMTL	1	130423704..130450205	5.3321	1.35967	0.00600424	ENSGALG00000016689
ASNS	2	complement(24662430..24676154)	41.1521	1.68158	8.11828e-13	ENSGALG00000009748
ASNSD1	7	complement(352539..359266)	16.5383	-1.39237	1.1009e-05	ENSGALG00000041666
ASPA	19	complement(6849327..6858068)	0.0139421	3.07833	0.199512	ENSGALG00000004669
ASPG	5	50822509..50872096	20.7798	-2.19602	3.13196e-11	ENSGALG00000011572
ASPH	2	complement(113285505..113316802)	10.342	3.59009	0	ENSGALG00000030112
ASPHD2	15	7425953..7432354	7.54869	-1.04813	0.767366	ENSGALG00000023396
ASPM	8	2987284..3025151	18.3713	-1.5473	1.85381e-09	ENSGALG00000032398
ASPN	12	3792114..3806886	0	#NUM!	#NUM!	ENSGALG00000004722
ASPSCR1	18	complement(5007553..5044674)	18.2829	1.59915	1.91717e-10	ENSGALG00000039172
ASRGL1	3	82298027..82321213	1.1648	1.19944	0.234897	ENSGALG00000015949
ASS1	17	6180976..6201571	5.54524	5.22702	0	ENSGALG00000023689
ASTL	5	22587180..22599063	748.026	36.2156	0	ENSGALG00000037220
ASTN1	8	7112556..7151143	1.45151	7.4196	0	ENSGALG00000004472
ASTN2	17	complement(3593160..3854597)	8.33432	1.51406	1.79086e-05	ENSGALG00000007038
ASXL1	20	10158453..10173320	21.3845	-1.74879	1.16347e-14	ENSGALG00000006612
ASXL2	3	complement(104750809..104834649)	4.46979	-1.43802	2.04469e-06	ENSGALG00000016531
ASXL3	2	106885853..107013873	1.05911	1.16626	0.228305	ENSGALG00000015196
ASZ1	1	24799631..24836289	1.22731	-7.75459	0	ENSGALG00000034574
AT2	1	complement(196989275..196990942)	0.0185788	-1.60687	0.607725	ENSGALG00000032614
ATAD1	6	10285644..10300082	38.4056	-1.22381	0.00794837	ENSGALG00000003652
ATAD2	2	complement(138006974..138039753)	22.6504	-1.4061	4.01225e-06	ENSGALG00000034348
ATAD2B	3	complement(103966616..104035930)	2.68064	1.03697	0.79165	ENSGALG00000037872
ATAD3A	21	complement(2160478..2177662)	103.378	1.03308	0.703629	ENSGALG00000035869
ATAD5	18	6621921..6637172	6.7341	-1.25903	0.00280608	ENSGALG00000003294
ATCAY	28	complement(1582029..1594481)	1.58899	-1.80959	4.45243e-05	ENSGALG00000001812
ATE1	6	complement(31972921..32042255)	12.2544	-1.65745	1.39744e-11	ENSGALG00000009502
ATF1	33	complement(5630143..5641609)	33.1917	-1.0402	0.488938	ENSGALG00000033614
ATF2	7	16657945..16702160	12.2491	-1.12202	0.165783	ENSGALG00000009287
ATF3	3	complement(21942839..21967759)	17.6419	-1.82357	1.81423e-08	ENSGALG00000049422
ATF4	1	complement(50599346..50602300)	174.329	1.27625	0.00107225	ENSGALG00000012135
ATF6	8	4099583..4171618	7.97387	-2.17563	0	ENSGALG00000032278
ATF7IP	1	48844718..48898342	26.8702	-1.60877	7.97747e-11	ENSGALG00000011814
ATG10	Z	complement(63575834..63658645)	6.86702	2.05576	2.6165e-09	ENSGALG00000027714
ATG101	33	3314755..3318625	50.164	-1.57992	4.27692e-10	ENSGALG00000042016
ATG12	Z	73136596..73140245	25.4662	-1.87534	0	ENSGALG00000002345
ATG13	5	complement(23721124..23734856)	20.1616	1.3169	0.000327601	ENSGALG00000008347
ATG14	5	56371803..56387589	5.05489	-1.17916	0.213526	ENSGALG00000012148
ATG16L1	9	1346740..1365532	13.4801	1.06451	0.473058	ENSGALG00000001619
ATG2B	5	complement(46604362..46646278)	4.90213	1.04194	0.638473	ENSGALG00000042088
ATG3	1	84701318..84724935	27.8007	1.38416	1.84361e-05	ENSGALG00000015204
ATG4A	4	complement(14102211..14114315)	8.92997	1.94627	9.69005e-09	ENSGALG00000008282
ATG4B	9	complement(4958640..4978293)	7.93652	1.28	0.00140138	ENSGALG00000006298
ATG4C	8	27947422..27969461	12.1398	1.11529	0.183286	ENSGALG00000010985
ATG5	3	68246858..68320347	5.38112	1.9626	0	ENSGALG00000015387
ATG7	12	4788083..4877625	1.31069	2.62289	5.70247e-11	ENSGALG00000004932
ATG9A	7	22223830..22232143	9.22195	1.21897	0.0105723	ENSGALG00000011649
ATIC	7	4368941..4386891	140.936	1.57875	0	ENSGALG00000003570
ATL1	5	58016047..58042735	3.53629	-1.21098	0.0965486	ENSGALG00000012339
ATL2	3	complement(16526269..16562752)	65.1587	-1.78673	1.05615e-15	ENSGALG00000037289
ATM	1	complement(181590958..181650668)	3.51566	2.96367	0	ENSGALG00000017159
ATMIN	11	15378075..15387131	7.58911	-1.86044	1.05615e-15	ENSGALG00000040475
ATOH7	6	complement(11250536..11255998)	0.0583721	-3.47391	0.0120438	ENSGALG00000052760
ATOH8	4	85314167..85334055	1.20575	2.40817	0.000242548	ENSGALG00000033083
ATOX1	13	13610528..13614853	53.9272	1.50332	5.94641e-08	ENSGALG00000004176
ATP10A	1	132986041..133096377	1.33644	-1.78307	4.03177e-05	ENSGALG00000043118
ATP10B	13	8418800..8471899	1.65739	13.19	0	ENSGALG00000001662
ATP10D	4	complement(66765329..66794720)	0.398802	1.40211	0.0714296	ENSGALG00000014192
ATP11A	1	complement(139115577..139175402)	2.73818	1.94335	1.1423e-07	ENSGALG00000041644
ATP11B	9	complement(16588019..16645147)	11.9257	1.52287	1.21388e-08	ENSGALG00000008839
ATP11C	4	complement(5080054..5129056)	40.3798	2.16158	0	ENSGALG00000006623
ATP12A	24	complement(2877577..2895175)	0.374445	1.80586	0.00295326	ENSGALG00000006469
ATP13A1	30	1094276..1107489	29.7266	-1.16327	0.0513739	ENSGALG00000032815
ATP13A2	21	complement(4421128..4431113)	11.2375	3.00772	0	ENSGALG00000003774
ATP13A3	9	13001669..13050849	21.4423	1.71279	1.23145e-13	ENSGALG00000007075
ATP13A4	9	13237350..13270729	2.93872	25.64	0	ENSGALG00000020827
ATP1A1	1	complement(81030190..81054213)	279.259	2.17059	0	ENSGALG00000032247
ATP1B1	1	complement(84899572..84913575)	98.5928	2.67767	0	ENSGALG00000015233
ATP1B3	9	10461236..10501942	132.699	-1.08087	0.343402	ENSGALG00000002764
ATP1B4	4	complement(16441331..16448493)	0.374434	1.06	0.823999	ENSGALG00000008593
ATP23	1	31563284..31570534	43.8961	-1.43028	1.69236e-06	ENSGALG00000009747
ATP2A2	15	complement(5600483..5641499)	29.3636	1.32116	0.000176766	ENSGALG00000032287
ATP2A3	19	3422032..3455961	0.270797	1.00514	0.991133	ENSGALG00000001564
ATP2B1	1	complement(43425751..43483144)	139.561	-2.03114	0	ENSGALG00000030550
ATP2B4	26	5221530..5245884	39.7815	1.36822	2.09632e-05	ENSGALG00000003601
ATP2C1	2	41622054..41669122	20.8561	1.74973	2.36521e-14	ENSGALG00000034340
ATP4B	1	138638383..138644102	2.33523	11.4303	0	ENSGALG00000016822
ATP5A1Z	Z	2151248..2159334	468.773	1.44251	4.81996e-07	ENSGALG00000037880
ATP5B	33	6893346..6897535	433.751	1.42515	1.158e-06	ENSGALG00000038801
ATP5C1	1	4815823..4822759	251.479	1.3293	0.000117125	ENSGALG00000006753
ATP5F1D	28	3135591..3138048	86.5693	1.11599	0.169825	ENSGALG00000032875
ATP5G3	7	16638236..16652554	161.201	1.05674	0.514089	ENSGALG00000009286
ATP5I	Z	53568962..53570888	230.848	1.91251	0	ENSGALG00000015372
ATP5J2	14	complement(4796009..4797562)	117.374	1.5141	1.49755e-08	ENSGALG00000033001
ATP5MC1	27	complement(6115324..6117913)	337.752	2.33511	0	ENSGALG00000001330
ATP5PB	26	3215547..3220046	148.617	-1.03409	0.693729	ENSGALG00000001452
ATP5PD	18	complement(10623538..10627074)	117.729	1.02636	0.764403	ENSGALG00000007926
ATP5PF	1	complement(103855858..103860617)	101.045	1.25666	0.00238717	ENSGALG00000015751
ATP5S	5	57934496..57941300	6.33631	-1.27835	0.0476024	ENSGALG00000012287
ATP6	MT	9240..9923	3744.93	1.51408	9.84905e-09	ENSGALG00000041091
ATP6AP1	1	22485251..22539257	22.7722	2.09132	0	ENSGALG00000008836
ATP6AP1L	Z	complement(63542055..63557854)	0.771738	2.24325	0.000140537	ENSGALG00000015618
ATP6AP2	1	complement(113578487..113587894)	38.2545	2.05572	0	ENSGALG00000016241
ATP6V0A1	27	7749490..7777682	16.4665	1.27915	0.00116366	ENSGALG00000003256
ATP6V0A2	15	complement(5211809..5226925)	28.8657	1.20451	0.0154545	ENSGALG00000003194
ATP6V0A4	1	56329183..56352026	0.178243	2.00961	0.00636914	ENSGALG00000040666
ATP6V0B	8	20717728..20722672	47.8163	1.25638	0.00280234	ENSGALG00000010091
ATP6V0C	14	complement(14249705..14260962)	132.263	-1.34617	6.97441e-10	ENSGALG00000009229
ATP6V0D1	11	complement(1372530..1396927)	43.3606	1.82951	0	ENSGALG00000002237
ATP6V0D2	2	122936917..122954777	0.129548	3.87981	0.00312098	ENSGALG00000034294
ATP6V0E1	13	9861486..9871095	27.5126	-1.06339	0.474123	ENSGALG00000049287
ATP6V0E2	6	23061953..23063322	20.7361	-2.38889	3.62371e-13	ENSGALG00000020754
ATP6V1A	1	complement(79969020..79998068)	45.9223	1.10817	0.199715	ENSGALG00000014800
ATP6V1B2	22	complement(1892937..1902337)	55.5051	-1.09767	0.249647	ENSGALG00000033663
ATP6V1C1	2	129172101..129193565	19.0568	1.08817	0.311745	ENSGALG00000034099
ATP6V1C2	3	96909880..96926659	0.362039	1.38209	0.158674	ENSGALG00000016446
ATP6V1D	5	29180275..29311574	45.7146	1.96802	0	ENSGALG00000009570
ATP6V1E1	1	complement(61788323..61799223)	47.368	-1.14706	0.0805428	ENSGALG00000013036
ATP6V1G1	17	2874201..2877495	89.231	-1.03869	0.657609	ENSGALG00000007190
ATP6V1G3	8	2500571..2512425	0.0070742	1.71506	0.681639	ENSGALG00000002207
ATP6V1H	2	complement(110240177..110289554)	16.8982	-1.08836	0.308794	ENSGALG00000013621
ATP7A	4	12911845..12929913	5.60222	1.33696	0.000174333	ENSGALG00000007902
ATP7B	1	complement(171640608..171674156)	1.67839	9.15689	0	ENSGALG00000017021
ATP8	MT	9085..9249	1993.84	1.58515	6.20877e-06	ENSGALG00000032465
ATP8A1	4	68148034..68237929	0.99042	1.53283	0.00388137	ENSGALG00000014236
ATP8A2	1	178053268..178362187	0.414171	-1.5879	0.0179366	ENSGALG00000017106
ATP8B1	Z	334119..365812	5.93917	1.59555	8.0677e-06	ENSGALG00000030834
ATP8B2	25	2912978..2925997	16.9447	1.21148	0.0118704	ENSGALG00000034501
ATP8B3	28	2363866..2377068	0.189978	2.21306	0.000574718	ENSGALG00000001084
ATP9A	20	13107712..13155856	4.49746	2.56525	0	ENSGALG00000007912
ATP9B	2	complement(56708506..56875260)	3.52044	1.44299	0.00216275	ENSGALG00000031323
ATPAF1	8	complement(22198145..22206503)	11.0765	1.04972	0.667204	ENSGALG00000010444
ATPAF2	14	complement(5387747..5392015)	26.3747	-1.06002	0.499619	ENSGALG00000004926
ATPSCKMT	2	78413620..78423635	2.44831	1.83703	5.17999e-07	ENSGALG00000013043
ATR	9	complement(10612524..10648117)	4.72047	1.32873	0.000191046	ENSGALG00000002663
ATRIP	12	complement(3688502..3701516)	26.4283	-1.36808	2.22273e-05	ENSGALG00000004670
ATRN	4	89176735..89316390	12.7939	-1.25885	0.00239609	ENSGALG00000016034
ATRNL1	6	29096845..29512936	2.40852	-1.08571	0.507884	ENSGALG00000009152
ATRX	4	complement(12808926..12883679)	20.0164	-1.25495	0.00253531	ENSGALG00000007843
ATXN1	2	complement(61572031..61650422)	0.16926	1.04702	0.871032	ENSGALG00000012709
ATXN10	1	70567704..70663626	5.68012	1.2994	0.0281814	ENSGALG00000014234
ATXN1L	11	complement(19748636..19750708)	6.69426	1.04027	0.720169	ENSGALG00000028253
ATXN2	15	complement(6419311..6462154)	25.9651	1.60002	1.35693e-10	ENSGALG00000004625
ATXN3L	5	complement(44761932..44773968)	24.9773	-1.36627	3.53987e-05	ENSGALG00000010766
ATXN7L1	1	complement(14159516..14267311)	4.76681	-1.20367	0.0955106	ENSGALG00000008115
ATXN7L3	27	5455014..5459571	30.9251	1.22087	0.00890877	ENSGALG00000030899
AUH	Z	complement(44218672..44328999)	1.78177	2.40699	6.46391e-09	ENSGALG00000021843
AUP1	4	90826518..90836978	40.6368	1.22659	0.00798066	ENSGALG00000030148
AURKA	20	12020474..12027221	119.885	-2.05099	0	ENSGALG00000007768
AURKAIP1	21	2238517..2242030	50.7	-1.43895	8.08633e-07	ENSGALG00000001555
AUTS2	19	complement(1512994..2173032)	2.17197	2.37898	2.82358e-11	ENSGALG00000001153
AvBD1	3	complement(107430692..107459717)	0.200079	-6.69191	0.00370633	ENSGALG00000022815
AvBD10	3	107427145..107429861	7.4964	123.207	0	ENSGALG00000016667
AvBD11	3	complement(107406231..107408849)	0	#NUM!	#NUM!	ENSGALG00000019846
AvBD12	3	complement(107402570..107403775)	0.00679217	-3.67054	0.557351	ENSGALG00000019847
AvBD13	3	complement(107393000..107397608)	0	#NUM!	#NUM!	ENSGALG00000019848
AvBD14	3	complement(107476054..107478873)	0.254837	-1.28756	0.449389	ENSGALG00000052020
AvBD3	3	complement(107461886..107464431)	0.0269824	-6.34519	0.373524	ENSGALG00000016670
AvBD4	3	complement(107470958..107472826)	0.0383473	-14.2535	0.179245	ENSGALG00000019843
AvBD5	3	complement(107467262..107468665)	0.00866823	-3.67045	0.557351	ENSGALG00000042193
AvBD6	3	107446916..107449084	0.020382	-1.73959	0.67428	ENSGALG00000016668
AvBD8	3	complement(107437997..107440666)	0	#NUM!	#NUM!	ENSGALG00000019844
AvBD9	3	107433951..107437008	0.0304765	3.15769	0.318067	ENSGALG00000019845
AVD	Z	9164659..9166088	2.4495	1.21121	0.324116	ENSGALG00000025945
AVEN	5	30287850..30373018	11.9607	1.01162	0.939089	ENSGALG00000009642
AVL9	2	complement(48018175..48053287)	3.14273	1.38901	0.0164094	ENSGALG00000041568
AVP	4	complement(88653691..88655304)	0.208328	-7.88791	0.00138765	ENSGALG00000014117
AVPR1A	1	complement(33419044..33421641)	0.327032	-2.82576	0.000511909	ENSGALG00000040567
AVPR1B	26	complement(2366601..2368583)	0.0292139	-3.17661	0.240663	ENSGALG00000000788
AVPR2	1	complement(28630010..28633253)	0.00242277	-3.67045	0.557351	ENSGALG00000009497
AVR2	Z	9149010..9150157	0.0338823	-3.13231	0.207592	ENSGALG00000028039
AWAT1	4	1219019..1224786	0.627792	1.06491	0.771555	ENSGALG00000004367
AXIN1	14	12551591..12627669	27.5193	-1.05027	0.557687	ENSGALG00000029402
AXIN2	18	7613207..7634458	11.209	-1.37549	2.90954e-05	ENSGALG00000039200
AXL	5	25149919..25189178	34.9943	1.19474	0.0197528	ENSGALG00000008631
AZI2	2	complement(38775654..38800952)	19.5366	-1.14827	0.0863628	ENSGALG00000011428
AZIN1	2	complement(129117614..129143181)	82.7127	1.27167	0.00131123	ENSGALG00000029295
AZIN2	23	5476662..5483514	1.05957	-1.35749	0.106539	ENSGALG00000003614
B2M	10	1784065..1786985	101.843	-1.4912	4.40983e-08	ENSGALG00000002160
B3GALNT1	9	complement(22252414..22257167)	2.19562	-1.31351	0.0691263	ENSGALG00000054759
B3GALNT2	3	38124927..38149873	4.97728	1.69735	7.86137e-06	ENSGALG00000013952
B3GALT1	7	complement(19190231..19191211)	0.0156231	2.43636	0.465873	ENSGALG00000010931
B3GALT2	8	3820106..3828000	0.00453978	8.98053	0.276286	ENSGALG00000051274
B3GALT5	1	109397569..109410287	0.578194	4.83062	2.24366e-09	ENSGALG00000016128
B3GAT1	24	complement(2619471..2649394)	0.576803	-1.3603	0.165654	ENSGALG00000001611
B3GAT1L	1	complement(81425204..81452490)	3.80955	3.45338	0	ENSGALG00000015075
B3GAT2	3	82531592..82553686	8.05657	-1.15753	0.209994	ENSGALG00000031590
B3GLCT	1	complement(176284287..176314671)	6.21711	1.20294	0.0912759	ENSGALG00000017076
B3GNT2	3	9676896..9693979	68.4327	-2.42049	0	ENSGALG00000008930
B3GNT3	28	3421308..3424534	0.703823	-1.60234	0.012101	ENSGALG00000050532
B3GNT4	15	6090645..6093060	2.91754	-1.61954	0.00133779	ENSGALG00000028803
B3GNT5	9	complement(16457646..16473512)	14.0443	1.03908	0.746256	ENSGALG00000032526
B3GNT7	9	15424639..15428284	25.5499	1.43231	1.90531e-06	ENSGALG00000007701
B3GNT9	11	complement(2432617..2439530)	1.32775	2.72106	7.73371e-08	ENSGALG00000021345
B3GNTL	17	8569117..8571073	0.00401874	-3.67054	0.557351	ENSGALG00000021553
B3GNTL1	18	3121259..3232611	1.50891	1.51766	0.0151167	ENSGALG00000001433
B4GALNT3	1	60296873..60354263	2.2959	3.0314	7.87541e-15	ENSGALG00000012988
B4GALT1	Z	complement(70837600..70855202)	17.433	-1.1252	0.142912	ENSGALG00000002022
B4GALT2	8	20724855..20732722	118.714	-1.46916	1.30727e-07	ENSGALG00000010094
B4GALT3	25	complement(3951607..3955011)	20.9846	1.37192	3.80336e-05	ENSGALG00000030605
B4GALT4	1	81391656..81407632	12.4017	1.05337	0.556926	ENSGALG00000015069
B4GALT5	20	13861021..13896307	7.86715	2.11028	0	ENSGALG00000008056
B4GALT6	2	complement(106147108..106171103)	3.99284	-1.29024	0.0318863	ENSGALG00000015151
B4GALT7	13	complement(10815875..10817473)	80.0901	-2.13309	0	ENSGALG00000032145
B9D1	14	complement(5629436..5631869)	8.96035	-1.12722	0.226501	ENSGALG00000005096
BAALC	2	129210045..129231537	2.2602	-1.65697	0.000256542	ENSGALG00000051919
BAAT	5	261217..263311	1.39919	11.4821	0	ENSGALG00000040619
BACE1	24	complement(5265642..5274470)	24.4539	-1.32254	0.000200026	ENSGALG00000007298
BACE2	1	110162856..110213264	7.43894	2.38676	0	ENSGALG00000034932
BACH1	1	105444523..105470343	10.4813	1.13807	0.197314	ENSGALG00000015828
BACH2	3	75307454..75404609	1.54376	3.11023	2.36521e-14	ENSGALG00000015605
BAG1	2	complement(85628166..85637391)	35.1583	-1.79245	3.06229e-15	ENSGALG00000013157
BAG2	3	complement(86761744..86769254)	11.2758	1.93965	4.6857e-09	ENSGALG00000026605
BAG3	6	31229092..31246998	78.9439	-1.73653	2.1852e-14	ENSGALG00000009433
BAG4	22	2584892..2587870	12.1784	1.07904	0.373524	ENSGALG00000003254
BAG5	5	complement(50598446..50603397)	5.92379	-1.84722	1.43241e-10	ENSGALG00000031062
BAHCC1	18	complement(9193416..9208314)	3.71567	1.94804	6.38885e-10	ENSGALG00000040308
BAHD1	5	1072537..1085377	10.6099	1.13739	0.114134	ENSGALG00000033675
BAIAP2	18	complement(9298043..9330926)	31.842	-1.19831	0.017928	ENSGALG00000042538
BAIAP2L1	14	complement(1552022..1586667)	8.32272	-1.19365	0.149142	ENSGALG00000003548
BAIAP2L2	1	50999516..51007562	0.305915	1.32264	0.285293	ENSGALG00000012285
BAK1	26	4677456..4689316	17.1512	1.48348	1.5641e-07	ENSGALG00000031493
BAMBI	2	complement(15314201..15318325)	24.2252	1.07777	0.379067	ENSGALG00000040993
BANF1	33	complement(6643744..6644738)	79.6968	-1.00148	0.996804	ENSGALG00000031723
BANK1	4	60568176..60699388	0.798304	-2.82075	1.45834e-09	ENSGALG00000012292
BANP	11	18012363..18142822	8.92564	1.18556	0.0614121	ENSGALG00000005872
BAP1	12	complement(3513037..3525813)	41.8071	-1.34708	5.70816e-05	ENSGALG00000004366
BARD1	7	complement(4211052..4254224)	12.966	-1.70293	6.47748e-13	ENSGALG00000003484
BARHL1	17	6883357..6889065	0.0715011	-14.2061	0.00672171	ENSGALG00000043217
BARHL2	8	15109602..15112455	0.0248496	-5.40625	0.118633	ENSGALG00000040069
BARX1	12	6536825..6539305	0.787213	-4.95042	2.52341e-12	ENSGALG00000035557
BARX2	24	1375288..1401419	0.488246	1.44229	0.211952	ENSGALG00000029382
BASP1	2	complement(75358894..75406459)	59.4116	9.17372	0	ENSGALG00000012952
BATF	5	38487611..38497586	0.876228	-1.69748	0.00182871	ENSGALG00000010323
BATF3	3	21915154..21919280	3.04678	-1.78241	3.43526e-05	ENSGALG00000052425
BAZ1B	19	408113..457407	28.7081	1.11361	0.176934	ENSGALG00000029408
BAZ2B	7	complement(36554034..36661657)	12.4407	-1.85006	0	ENSGALG00000012579
BBIP1	6	complement(27109662..27112589)	20.5402	1.07738	0.531928	ENSGALG00000037714
BBOF1	5	37934574..37943482	0.539385	-1.58978	0.0348181	ENSGALG00000045856
BBOX1	5	3749262..3782806	19.2778	2.32941	0	ENSGALG00000013297
BBS12	4	complement(53628227..53630560)	3.2834	-1.76156	9.07561e-06	ENSGALG00000052784
BBS2	11	2128470..2143535	9.27884	-1.00893	0.928198	ENSGALG00000042415
BBS4	10	2142296..2176785	2.8727	2.42913	4.76661e-14	ENSGALG00000001798
BBS5	7	complement(18672192..18682785)	8.64171	1.26099	0.00307793	ENSGALG00000009846
BBS7	4	53918279..53933298	6.22391	-1.6517	6.09985e-07	ENSGALG00000011880
BBS9	2	complement(47626395..47911248)	2.45083	1.3659	0.008604	ENSGALG00000031650
BBX	1	88325470..88449177	1.50945	1.2943	0.0365335	ENSGALG00000015353
BCAN	25	2658942..2671332	0.831854	4.15933	0	ENSGALG00000045469
BCAP29	1	14895745..14919193	41.8764	1.18039	0.0320884	ENSGALG00000008009
BCAP31	30	268916..271158	62.2	1.57734	6.04194e-10	ENSGALG00000035236
BCAR1	11	complement(1973371..1978777)	36.1347	-1.15099	0.0718576	ENSGALG00000042895
BCAS1	20	12384156..12418680	0.608432	1.65371	0.0176991	ENSGALG00000007796
BCAS2	26	complement(3869575..3872586)	67.6375	-1.01132	0.903567	ENSGALG00000002002
BCAS3	19	complement(7797174..8098869)	3.60681	1.83142	1.45641e-10	ENSGALG00000005295
BCAT1	1	65359495..65418925	3.87977	-1.1039	0.479643	ENSGALG00000013177
BCCIP	6	33485512..33491742	63.4549	1.01431	0.875369	ENSGALG00000006617
BCDIN3D	33	5164024..5168544	24.3515	-2.63216	0	ENSGALG00000043400
BCHE	9	21107790..21154158	0.835927	4.77085	0	ENSGALG00000034860
BCKDHB	3	complement(79052924..79163325)	18.9681	1.95861	5.06852e-12	ENSGALG00000040702
BCL10	8	16678843..16686682	21.4823	-1.78766	2.07092e-15	ENSGALG00000028935
BCL11A	3	complement(1875922..1931759)	5.99669	-2.79103	0	ENSGALG00000034048
BCL11B	5	complement(47979726..48071473)	0.960883	4.61577	0	ENSGALG00000031862
BCL2	2	67837316..67924872	1.11023	-1.44529	0.0105513	ENSGALG00000012885
BCL2A1	10	13078381..13081323	0.00757804	-6.35868	0.373524	ENSGALG00000006511
BCL2L1	20	complement(10015064..10033228)	23.173	1.16591	0.0488795	ENSGALG00000006211
BCL2L10	10	9346409..9349658	65.657	-1.4006	5.09156e-06	ENSGALG00000030871
BCL2L11	3	3133521..3141086	3.44471	-1.28493	0.0780525	ENSGALG00000051135
BCL2L13	1	61798694..61836141	37.0487	-1.31432	0.000279187	ENSGALG00000013037
BCL2L15	26	complement(3760561..3763313)	4.33576	2.97957	1.4958e-09	ENSGALG00000050352
BCL6	9	14938213..14954449	0.849132	-1.38911	0.0416025	ENSGALG00000007357
BCL7A	15	6008253..6016332	4.53265	1.02889	0.905226	ENSGALG00000004379
BCL7B	19	complement(356636..360244)	10.9179	1.73369	2.59638e-09	ENSGALG00000036647
BCL9	1	93792988..93803389	19.7382	1.03476	0.690492	ENSGALG00000037655
BCL9L	24	complement(5607649..5619306)	3.07216	1.38925	0.00196589	ENSGALG00000007685
BCLAF1	3	55290293..55506996	128.922	-1.8045	0	ENSGALG00000013935
BCLAF3	1	121356060..121377378	33.0449	-1.18547	0.0273683	ENSGALG00000016418
BCO1	11	15458803..15472631	0.0505203	2.24879	0.0556626	ENSGALG00000005408
BCO2	24	complement(6140068..6160788)	0.300628	1.40321	0.115296	ENSGALG00000007868
BCOR	1	113671430..113729288	11.1701	-1.24824	0.00361407	ENSGALG00000016245
BCORL1	4	complement(1591207..1611198)	0.434398	2.54325	7.58571e-08	ENSGALG00000003976
BCR	15	complement(8865927..8958301)	6.73394	-1.23783	0.00639394	ENSGALG00000006695
BCS1L	7	complement(22467737..22473283)	12.7611	1.27339	0.00834117	ENSGALG00000011386
BD7	3	107443030..107444685	0.00973744	-1.00629	0.996804	ENSGALG00000047285
BDH1A	9	complement(12794254..12807370)	19.4719	-1.45413	5.13877e-07	ENSGALG00000006947
BDH2	4	complement(60973338..60987632)	3.96442	4.13461	0	ENSGALG00000012338
BDKRB1	5	46575153..46577714	0	#NUM!	#NUM!	ENSGALG00000020386
BDKRB2	5	46550123..46571687	0	#NUM!	#NUM!	ENSGALG00000011080
BDNF	5	complement(3979544..4011508)	0.969742	-1.64608	0.0025478	ENSGALG00000012163
BEAN1	11	complement(11463948..11501923)	5.10269	1.37927	0.00576559	ENSGALG00000005266
BECN1	27	complement(7874990..7879971)	17.43	1.24694	0.00436549	ENSGALG00000002973
BEGAIN	5	complement(48857109..49002559)	0.146282	2.852	0.00083904	ENSGALG00000011236
BEND3	3	67984758..67993302	59.6968	-1.87267	0	ENSGALG00000015314
BEND4	4	68290811..68317278	3.18032	-1.04995	0.774709	ENSGALG00000014242
BEND5	8	complement(23047528..23885562)	11.579	-1.82776	1.05615e-15	ENSGALG00000036909
BEND6	3	complement(86821519..86843295)	3.88337	-1.5512	0.000175685	ENSGALG00000016283
BEND7	1	complement(7324436..7372660)	6.96354	-1.54489	6.74912e-08	ENSGALG00000006682
BEST1	5	16987346..16994543	0.0321661	2.23341	0.182914	ENSGALG00000007217
BEST3	1	complement(35651357..35667845)	0.0346006	-9.90626	0.0283626	ENSGALG00000010029
BEST4	8	complement(21126881..21131102)	0.0826854	-2.37391	0.0456778	ENSGALG00000043605
BET1	2	complement(23396962..23403111)	6.13124	1.04216	0.729488	ENSGALG00000024485
BET1L	5	1864700..1869053	25.2479	-1.35825	4.03611e-05	ENSGALG00000004172
BF1	16	2565405..2595262	5.24634	1.69635	9.40025e-06	ENSGALG00000033932
BF2	16	complement(2606528..2609057)	14.5833	1.90902	8.26135e-08	ENSGALG00000041380
BFAR	14	1232513..1241144	4.26995	1.73744	9.08009e-07	ENSGALG00000003111
BFSP1	3	12088678..12107322	0.111503	-3.96108	0.000290223	ENSGALG00000008735
BFSP2	2	42556661..42572127	2.82728	-1.15097	0.553516	ENSGALG00000034585
BG1	16	complement(2549855..2554710)	0.0330927	-2.13628	0.25002	ENSGALG00000026396
BG8	16	2283023..2395890	2.06186	2.12501	4.65347e-05	ENSGALG00000049461
BGLAP	23	6070881..6072078	4.33015	1.00104	0.996804	ENSGALG00000029494
BHLHA15	14	1509770..1512987	0.0655597	54.1831	0.0295563	ENSGALG00000031306
BHLHE22	2	114381432..114383485	1.61178	-2.45238	4.97856e-08	ENSGALG00000040249
BHLHE23	20	complement(8485910..8489984)	0.646188	-2.40406	9.36244e-08	ENSGALG00000005718
BHLHE40	12	18986975..18991321	3.21016	1.84658	1.55944e-06	ENSGALG00000008308
BHLHE41	1	complement(67588709..67590637)	0.6109	-1.51656	0.0816222	ENSGALG00000048539
BICC1	6	complement(1492814..1589295)	6.00139	1.24362	0.00532752	ENSGALG00000036095
BICD1	1	complement(59088124..59268526)	1.14059	2.43317	7.68037e-09	ENSGALG00000012934
BICD2	12	complement(7222115..7298893)	16.5711	-1.21031	0.0127234	ENSGALG00000005249
BICDL1	15	complement(9789578..9831110)	2.80347	-1.77101	1.6586e-05	ENSGALG00000007319
BICRAL	3	23186938..23204981	1.68861	1.11183	0.521088	ENSGALG00000009911
BID	1	complement(61839049..61860517)	33.0217	-1.17088	0.00183244	ENSGALG00000013039
BIK	1	68501326..68513915	2.6942	1.1665	0.30652	ENSGALG00000014164
BIN1	7	23682689..23766446	16.8246	1.72621	1.08619e-13	ENSGALG00000011541
BIN2	33	complement(5033336..5044090)	0.059958	1.6818	0.237074	ENSGALG00000037929
BIN3	22	1518465..1572139	15.5433	3.32599	0	ENSGALG00000052825
BIRC3	1	complement(183926160..183936332)	21.2045	-1.2718	1.15051e-06	ENSGALG00000017186
BIRC5	3	complement(15519544..15520683)	122.773	-1.49944	3.17205e-08	ENSGALG00000008713
BIRC6	3	complement(31609464..31785558)	8.42558	1.23606	0.00508696	ENSGALG00000010541
BIRC7	20	8719016..8728781	2.72481	-2.66883	1.34505e-14	ENSGALG00000005762
BIRC8	4	complement(15652758..15672807)	3.27603	-1.32629	0.0154772	ENSGALG00000008491
BIVM	1	complement(144209956..144226593)	33.582	-1.39879	5.712e-06	ENSGALG00000016861
BKJ	6	9941677..9943868	0.752911	-7.84232	9.96244e-10	ENSGALG00000032838
BLB1	16	complement(2565094..2566926)	1.74724	2.42773	1.21774e-05	ENSGALG00000000141
BLB2	16	2572332..2573868	0.686626	1.36071	0.271834	ENSGALG00000030940
BLCAP	20	complement(5086332..5093930)	86.5413	-1.09242	0.276997	ENSGALG00000027126
BLEC1	16	2562353..2565190	0.432277	-4.43241	3.34119e-07	ENSGALG00000028659
BLEC2	16	complement(2558049..2560828)	0.281183	-1.68547	0.1853	ENSGALG00000000136
BLEC3	16	complement(2444068..2445718)	1.1314	-1.36493	0.272212	ENSGALG00000049665
BLK	3	107236167..107271386	0.0143651	-1.16782	0.827151	ENSGALG00000016661
BLM	10	complement(20347261..20364102)	29.6028	-1.75888	5.97197e-15	ENSGALG00000008256
BLMH	19	complement(6371390..6387309)	106.496	-1.00851	0.928712	ENSGALG00000004259
BLOC1S2	6	18393039..18397700	8.27917	1.01051	0.923412	ENSGALG00000005794
BLOC1S4	2	complement(89775663..89781385)	32.1965	-1.11414	0.182894	ENSGALG00000013591
BLOC1S5	2	64294321..64330903	36.1429	-1.59958	1.09696e-10	ENSGALG00000012782
BLOC1S6	10	11145530..11151301	1.73629	1.30686	0.0625388	ENSGALG00000049204
BLVRA	2	51589935..51620997	3.88738	-1.03481	0.784094	ENSGALG00000031786
BLZF1	1	complement(84803475..84810188)	10.4348	-1.4403	1.30738e-06	ENSGALG00000015225
BMF	5	29608119..29626791	27.4922	4.54092	0	ENSGALG00000014537
BMI1	2	complement(17732934..17742871)	17.9109	-1.05529	0.532344	ENSGALG00000041267
BMP10	22	421956..427810	0.00221642	3.6631	0.557351	ENSGALG00000000120
BMP15	4	1860090..1862633	0.24872	-2.84523	0.000280371	ENSGALG00000004742
BMP2	3	complement(15202203..15229780)	11.4343	-1.36688	0.00507287	ENSGALG00000029301
BMP2K	4	44872836..44933275	17.2894	1.50164	2.85282e-08	ENSGALG00000010885
BMP3	4	45457337..45471666	0.409769	-4.61479	2.51332e-07	ENSGALG00000035052
BMP4	5	complement(58714564..58717395)	10.5709	-1.79174	5.80657e-09	ENSGALG00000012429
BMP5	3	87360676..87415579	1.88354	20.2145	0	ENSGALG00000016293
BMP6	2	complement(64378425..64463337)	2.10979	-1.44722	0.0153566	ENSGALG00000012787
BMP7	20	11682314..11723878	37.6651	2.14993	0	ENSGALG00000007668
BMPER	2	complement(47461980..47608491)	3.11388	18.2891	0	ENSGALG00000029811
BMPR1A	6	3229366..3305485	13.5505	-1.1498	0.0806628	ENSGALG00000002003
BMPR1B	4	58350823..58586570	1.08759	-1.36003	0.0969132	ENSGALG00000012216
BMPR2	7	11821550..11916693	6.57071	1.07656	0.495239	ENSGALG00000008459
BMS1	6	complement(5785245..5805815)	73.8339	1.13868	0.0963556	ENSGALG00000002624
BMT2	1	26909371..26943265	6.91804	-2.07545	0	ENSGALG00000009440
BMX	1	complement(123334097..123360200)	0.0605111	16.8619	0.00357819	ENSGALG00000016557
BNC1	10	complement(11747963..11814277)	0.159543	-7.72731	1.26132e-07	ENSGALG00000006041
BNC2	Z	complement(32350839..32692210)	0.0568076	6.74675	0.000176932	ENSGALG00000015101
BNIP1	13	9897119..9902358	6.23289	-1.54776	0.000197436	ENSGALG00000002882
BNIP2	10	5823812..5839785	8.08115	-1.33879	0.000284678	ENSGALG00000003788
BNIP3	6	complement(35758042..35762509)	20.5784	1.05339	0.555716	ENSGALG00000010476
BNIP3L	22	complement(669570..683049)	21.9686	1.06817	0.225216	ENSGALG00000043405
BOC	1	complement(84399987..84443291)	0.662827	-1.11457	0.541471	ENSGALG00000015152
BOK	9	5256404..5276844	3.65406	1.08972	0.450339	ENSGALG00000005772
BOLA1	25	complement(1887975..1888358)	12.6099	-1.00209	0.996804	ENSGALG00000054703
BOP1	2	complement(130809697..130899627)	32.0048	1.01207	0.895959	ENSGALG00000053353
BORA	1	complement(157621742..157641267)	7.98063	-1.1159	0.184752	ENSGALG00000016931
BORCS5	1	71806841..71868149	6.50107	-1.11337	0.193795	ENSGALG00000040393
BORCS6	3	75832004..75833128	6.59851	-2.09666	1.30695e-05	ENSGALG00000028145
BORCS7	6	24344499..24347587	30.3416	-1.71128	2.73857e-13	ENSGALG00000008124
BORCS8	28	3672331..3680267	28.4246	-1.52484	2.3693e-08	ENSGALG00000014581
BPGM	1	62167702..62186545	15.8662	-1.29096	0.000721284	ENSGALG00000013069
BPHL	2	complement(66289353..66312310)	0.710075	1.98553	0.000961321	ENSGALG00000029659
BPIFB2	20	complement(10297297..10301910)	0.0459124	1.06426	0.907291	ENSGALG00000006666
BPIFB3	20	10288014..10296054	2.26249	4.06256	0	ENSGALG00000006662
BPIFC	1	53270492..53286236	503.542	12.2658	0	ENSGALG00000039479
BPNT1	3	18892413..18922845	5.95354	1.6181	2.08872e-05	ENSGALG00000009576
BRAF	1	complement(56921170..57002305)	10.1258	-1.88551	0	ENSGALG00000012865
BRAP	15	complement(6478762..6514166)	41.9178	-2.33627	0	ENSGALG00000004650
BRAT1	14	3740254..3748302	9.10641	-1.28103	0.00146347	ENSGALG00000004348
BRCA1	27	complement(7970099..7990457)	19.6971	1.28781	0.000739905	ENSGALG00000002781
BRCA2	1	complement(175900477..175937209)	5.12655	-1.10376	0.226919	ENSGALG00000017073
BRCC3	4	2185735..2190011	24.7894	1.01057	0.911395	ENSGALG00000005383
BRD1	1	complement(18927212..18992907)	22.7292	-1.52919	5.88812e-09	ENSGALG00000029379
BRD2	16	complement(2574359..2580734)	74.2316	1.00487	0.939603	ENSGALG00000000156
BRD3	17	complement(7458700..7488415)	3.3154	1.33361	0.0325899	ENSGALG00000002682
BRD7	11	6508615..6522917	86.8891	1.04862	0.570513	ENSGALG00000003786
BRD8	13	10782893..10798225	34.4145	-1.39758	5.59974e-06	ENSGALG00000037646
BRDT	8	complement(14698872..14714760)	3.95731	-6.04518	0	ENSGALG00000006031
BRE	3	complement(27531575..27695285)	26.6354	1.47467	1.25882e-07	ENSGALG00000010039
BRF1	5	complement(52854754..53013815)	17.1509	-1.36325	4.57734e-05	ENSGALG00000011705
BRF2	22	complement(2527806..2530973)	8.87272	-2.41368	0	ENSGALG00000003124
BRI3	14	1513300..1550614	54.281	-2.12199	0	ENSGALG00000041914
BRI3BP	15	4786518..4789593	64.599	1.26507	0.00178437	ENSGALG00000002913
BRICD5	14	complement(6886919..6891193)	0.0309559	2.74571	0.249269	ENSGALG00000050677
BRINP1	17	complement(4358151..4436723)	4.8283	5.897	0	ENSGALG00000006997
BRINP2	8	complement(7100994..7106165)	0.490601	7.97029	5.97197e-15	ENSGALG00000004448
BRINP3	8	8616647..8821232	0.438019	-1.82052	0.00503117	ENSGALG00000033407
BRIP1	19	7631791..7678745	3.8466	1.4032	0.00189094	ENSGALG00000005279
BRIX1	Z	10563505..10567859	84.6696	-1.05203	0.553298	ENSGALG00000003373
BRMS1L	5	36563104..36582077	18.0442	-1.24759	0.00394628	ENSGALG00000010093
BROX	3	complement(18081222..18103577)	5.15514	-1.31755	0.000354545	ENSGALG00000009413
BRPF1	12	11855728..11874815	8.80598	-1.50863	2.45531e-08	ENSGALG00000033529
BRPF3	26	192701..216901	11.0722	1.92695	0	ENSGALG00000000776
BRS3	4	4321737..4327851	0.00169034	3.66304	0.557351	ENSGALG00000006406
BRSK1	5	complement(14526605..14822859)	0.176423	1.5614	0.0849123	ENSGALG00000006681
BRWD1	1	complement(109272435..109323160)	11.8582	-1.57241	6.68442e-10	ENSGALG00000016065
BRWD3	4	9426824..9460455	3.63435	1.357	0.00576578	ENSGALG00000007151
BSDC1	23	complement(5342394..5348814)	11.9012	1.14251	0.0967691	ENSGALG00000003405
BSG	28	2772421..2783648	311.396	1.19067	0.0216508	ENSGALG00000001328
BSN	12	complement(2917890..2962756)	0.333007	1.37682	0.0369792	ENSGALG00000001849
BSPRY	17	complement(1821891..1828716)	3.41718	1.82043	3.11441e-05	ENSGALG00000008861
BST1	4	complement(76637942..76652266)	0.223669	-1.34333	0.375218	ENSGALG00000014509
BSX	24	3127754..3129687	0.192214	-4.84418	0.00111504	ENSGALG00000006515
BTAF1	6	complement(21912396..21954114)	9.14905	1.42215	2.49357e-06	ENSGALG00000030598
BTBD1	10	complement(11643180..11656460)	27.8727	-1.26453	0.00199013	ENSGALG00000006020
BTBD10	5	7794166..7820509	21.3199	-2.48688	0	ENSGALG00000005369
BTBD11	1	complement(53377416..53545431)	21.2471	-7.2924	0	ENSGALG00000039595
BTBD17	18	complement(9120847..9124152)	1.59294	1.90211	0.00187881	ENSGALG00000023359
BTBD19	8	21144107..21149996	0.380047	1.70795	0.041367	ENSGALG00000028978
BTBD2	28	2232091..2244110	18.6236	-1.02963	0.742091	ENSGALG00000001019
BTBD3	3	complement(13189289..13199549)	16.4098	-2.23195	0	ENSGALG00000009028
BTBD6	5	52935364..52938063	11.7317	1.66798	2.60081e-08	ENSGALG00000033813
BTBD7	5	complement(45267540..45296772)	9.94256	-2.03	0	ENSGALG00000034311
BTBD8	8	complement(14636254..14671765)	4.1431	-1.06769	0.452237	ENSGALG00000005977
BTBD9	3	29630380..29745172	6.61925	-1.07248	0.417755	ENSGALG00000010131
BTC	4	34617002..34622372	1.12313	-1.40455	0.111745	ENSGALG00000028608
BTD	2	34016956..34027642	2.12505	2.22648	4.89053e-08	ENSGALG00000011216
BTF3	Z	complement(24736603..24743170)	256.709	1.0135	0.881851	ENSGALG00000013512
BTF3L4	8	24612084..24622313	161.7	-1.045	0.600357	ENSGALG00000010570
BTG1	1	complement(44429339..44433309)	40.5317	-2.29292	0	ENSGALG00000011276
BTG2	26	5122814..5126845	28.3004	-2.04745	0	ENSGALG00000052763
BTG4	24	complement(5563452..5565530)	0.759986	-9.14172	1.67108e-12	ENSGALG00000007618
BTK	4	2028580..2039548	1.4706	1.62888	0.000321025	ENSGALG00000004958
BTN1A1	28	complement(898934..903624)	0.147038	-1.91712	0.078414	ENSGALG00000000589
BTRC	6	complement(23793963..23908311)	7.22187	1.29187	0.00101519	ENSGALG00000007820
BUB1	3	3107742..3127503	37.3474	-1.04573	0.59571	ENSGALG00000008233
BUB1B	5	824101..848390	48.8743	1.45868	2.45374e-07	ENSGALG00000036892
BUB3	6	32458807..32470396	105.647	-1.25476	0.00250932	ENSGALG00000009681
BUD13	24	complement(5105623..5130006)	17.3195	-1.39334	8.37478e-06	ENSGALG00000025882
BUD31	14	4781451..4783571	87.6881	-1.36173	2.82637e-10	ENSGALG00000004705
BVES	3	68858596..68885270	0.721126	1.86328	0.000293677	ENSGALG00000015410
BYSL	26	5026434..5029084	75.7453	-1.23289	0.0057003	ENSGALG00000003467
BZFP1	16	complement(2465213..2467571)	4.00778	-1.06001	0.691456	ENSGALG00000027546
BZW1	7	11284739..11295272	233.014	1.15669	0.00328597	ENSGALG00000008220
BZW2	2	28476110..28534287	361.805	-1.85546	0	ENSGALG00000010809
C10H15ORF59	10	complement(2728829..2736012)	0.292709	3.78849	5.64061e-05	ENSGALG00000001716
C10orf2	6	complement(24038158..24041819)	55.0493	-1.23385	0.00542579	ENSGALG00000017627
C10orf71	6	19504129..19508694	0.812261	-1.05415	0.770544	ENSGALG00000027353
C10orf88	6	complement(32362856..32366096)	47.695	-1.74665	2.81455e-14	ENSGALG00000000011
C11H16orf70	11	2391861..2425403	19.8383	-1.29426	0.000631797	ENSGALG00000003183
C11H16ORF87	11	7734011..7783037	2.35087	-2.2727	4.75581e-13	ENSGALG00000017363
C11H19orf12	11	complement(8393870..8446227)	7.11838	-1.10392	0.258969	ENSGALG00000004480
C11orf1	24	complement(6247051..6248737)	0.0281472	6.32192	0.376776	ENSGALG00000007950
C11orf49	5	complement(23440889..23529747)	3.10119	1.41049	0.00363466	ENSGALG00000008255
C11orf52	24	complement(6229478..6236297)	0.86884	-1.55532	0.00981736	ENSGALG00000032467
C11orf87	1	complement(181226287..181226754)	4.49411	-2.68406	3.00739e-07	ENSGALG00000017155
C11orf91	5	7047688..7048758	0.150573	-2.32411	0.20246	ENSGALG00000044645
C12orf10	33	7351137..7354128	19.4255	1.45839	6.05394e-07	ENSGALG00000037688
C12orf29	1	42829927..42836694	3.10218	-1.0732	0.67428	ENSGALG00000011168
C12orf4	1	73358186..73385073	26.1977	-1.69366	7.36853e-13	ENSGALG00000017289
C12orf43	15	9385682..9389695	5.53774	-1.28561	0.0307239	ENSGALG00000006965
C12orf66	1	complement(33715792..33724023)	19.5653	-1.49558	6.82011e-08	ENSGALG00000027682
C12orf74	1	44616111..44646792	0.0268098	1.91493	0.396888	ENSGALG00000011277
C12orf75	1	complement(54179279..54183383)	4.66628	4.37619	0	ENSGALG00000026311
C13H5orf15	13	16749773..16755766	36.619	-1.21633	0.0102979	ENSGALG00000006506
C14H16orf45	14	7881342..7922149	21.1091	1.26075	0.00301661	ENSGALG00000006456
C14orf2	5	complement(50759147..50764469)	46.1046	1.53879	5.48077e-09	ENSGALG00000053706
C14orf39	5	54623560..54651291	0.0985484	-14.7196	3.87469e-05	ENSGALG00000036504
C15H12orf49	15	11722028..11727568	31.4532	-1.63144	2.01307e-11	ENSGALG00000031821
C15H12ORF65	15	complement(5354761..5356086)	27.6051	1.0523	0.654334	ENSGALG00000029390
C15orf48	10	11117010..11120725	0.2517	1.46004	0.229188	ENSGALG00000052643
C15orf61	10	19374076..19376537	13.7227	-1.94122	7.2897e-09	ENSGALG00000028141
C15orf62	5	1234372..1236870	0.0781514	1.09465	0.833885	ENSGALG00000040929
C16orf89	14	complement(13775703..13782211)	0.0463929	-2.62088	0.199746	ENSGALG00000049514
C17H9orf16	17	complement(5472223..5475502)	33.5766	-1.26291	0.00215471	ENSGALG00000004783
C17orf75	18	complement(6726265..6731088)	12.5989	-1.27446	0.00163477	ENSGALG00000003434
C18H17ORF67	18	complement(6256027..6262584)	0.12845	-4.93291	0.00391218	ENSGALG00000024428
C18orf21	2	complement(83562242..83571431)	19.5443	-1.62745	4.43709e-11	ENSGALG00000013131
C18orf63	2	complement(91914154..91927757)	0.0296328	-3.07803	0.156065	ENSGALG00000044510
C19orf25	28	complement(3319418..3319840)	0	#NUM!	#NUM!	ENSGALG00000048805
C19orf44	28	complement(4433844..4437586)	5.25691	-1.38602	0.00671139	ENSGALG00000021883
C1D	3	complement(11828964..11846476)	40.8212	-1.78444	1.05615e-15	ENSGALG00000008765
C1GALT1	2	24691867..24702573	16.2839	1.28287	0.000945627	ENSGALG00000009752
C1GALT1C1	4	16382396..16384100	19.4419	-1.92977	0	ENSGALG00000008513
C1H11ORF54	1	complement(187105314..187114711)	11.9877	2.17644	3.52942e-13	ENSGALG00000017219
C1H11ORF70	1	complement(184057697..184077150)	1.94601	1.24188	0.240687	ENSGALG00000017189
C1H12ORF57	1	77991895..77993033	27.2907	1.09991	0.256485	ENSGALG00000014555
C1H12ORF73	1	54703831..54705113	50.6027	-2.01482	0	ENSGALG00000030933
C1H21ORF59	1	complement(106340924..106348250)	11.7809	-1.89745	7.46778e-10	ENSGALG00000037962
C1H21ORF91	1	complement(100750283..100767075)	28.8639	-3.56591	0	ENSGALG00000028290
C1H2ORF49	1	136427099..136441778	7.42664	-1.72373	4.11994e-13	ENSGALG00000016796
C1orf109	23	3798374..3799248	2.23843	-1.42452	0.0599958	ENSGALG00000045165
C1orf112	8	complement(5454279..5470362)	5.68909	1.66012	1.45091e-07	ENSGALG00000032743
C1orf115	3	complement(18739694..18743264)	3.61386	1.19714	0.224829	ENSGALG00000034303
C1orf145	2	complement(63035106..63135497)	1.02511	-1.53454	0.113585	ENSGALG00000019570
C1orf158	21	complement(5255306..5258665)	0	#NUM!	#NUM!	ENSGALG00000004102
C1orf159	21	complement(2649964..2665120)	10.6515	-1.04793	0.585691	ENSGALG00000027363
C1orf174	21	916953..919088	10.5959	-1.08631	0.420021	ENSGALG00000000975
C1orf198	3	complement(40608347..40628562)	3.54368	1.11007	0.510104	ENSGALG00000026600
C1orf21	8	8212688..8298953	14.6305	2.34086	0	ENSGALG00000020922
C1orf210	8	complement(20006748..20007420)	0.91199	3.40857	0.000689158	ENSGALG00000053833
C1orf216	23	4394410..4396671	1.96986	-1.4674	0.00686701	ENSGALG00000051443
C1orf232	23	3348448..3349790	1.22557	1.03062	0.902114	ENSGALG00000029721
C1orf35	2	2443556..2446966	9.98496	-1.22488	0.0872615	ENSGALG00000037519
C1orf50	21	complement(6372895..6377167)	5.94419	-1.01598	0.909963	ENSGALG00000004800
C1QA	21	complement(6079357..6081398)	0.00812419	-6.34519	0.373524	ENSGALG00000021569
C1QB	21	complement(6073556..6075682)	0.00483882	-3.67045	0.557351	ENSGALG00000004771
C1QBP	19	3578323..3580860	679.146	1.07146	0.40258	ENSGALG00000001654
C1QC	21	complement(6076987..6078857)	0.00492098	-3.67054	0.557351	ENSGALG00000029669
C1QL1	27	complement(3712055..3716130)	0.974032	1.43303	0.172559	ENSGALG00000028031
C1QL2	7	28438645..28440603	2.12223	-4.18648	0	ENSGALG00000040992
C1QL3	2	20120548..20125233	0.164626	1.13004	0.742669	ENSGALG00000032554
C1QL4	33	complement(5432035..5433632)	0.266277	-2.28751	0.00340068	ENSGALG00000054973
C1QTNF12	21	2480437..2496606	0.576572	-2.03015	0.000415932	ENSGALG00000001857
C1QTNF2	13	8559183..8566692	0.348323	-6.42108	2.5283e-10	ENSGALG00000027232
C1QTNF4	5	22998387..23015965	7.16985	11.0102	0	ENSGALG00000008080
C1QTNF5	24	4223242..4227441	0.0274767	6.83375	0.0160473	ENSGALG00000006758
C1QTNF6	1	51440395..51445547	0.597565	1.7582	0.00372613	ENSGALG00000047483
C1QTNF7	4	complement(76744821..76779005)	0.0704196	-2.15229	0.0833331	ENSGALG00000014515
C1QTNF8	14	5989615..5992223	0.00281127	-3.67054	0.557351	ENSGALG00000005253
C1R	1	complement(78058485..78065761)	5.37521	1.67815	1.92923e-05	ENSGALG00000014659
C1S	1	78045961..78055022	0.55957	5.15051	7.60844e-11	ENSGALG00000014603
C20H20ORF24	20	494619..499213	59.3055	-1.03948	0.650487	ENSGALG00000001054
C20orf194	4	complement(89068635..89132168)	11.329	9.73666	0	ENSGALG00000053000
C20orf85	20	complement(11271341..11303516)	0.396526	1.3231	0.300647	ENSGALG00000027484
C21orf58	7	7152924..7163467	0.1172	-1.70957	0.0684769	ENSGALG00000047637
C21orf62	1	complement(106444683..106445360)	0.0239512	-9.02022	0.272698	ENSGALG00000040059
C22H2ORF42	22	complement(4117999..4124786)	1.98945	2.22275	3.37019e-08	ENSGALG00000013881
C22orf23	1	51071012..51075308	0.573052	1.8816	0.0131516	ENSGALG00000012293
C22orf39	15	complement(959982..961020)	10.1318	-1.30195	0.0592081	ENSGALG00000044654
C25H1ORF43	25	complement(2885181..2888873)	42.1062	-1.20027	0.0179791	ENSGALG00000034258
C26H6orf106	26	4311807..4343652	54.5299	-1.656	2.90642e-12	ENSGALG00000041792
C26H6ORF125	26	4615270..4620658	35.1888	-1.28043	0.00126157	ENSGALG00000002881
C26H6orf89	26	1618156..1637334	5.81187	-1.59304	5.44309e-10	ENSGALG00000000551
C2CD2	1	complement(110425541..110458812)	16.9781	2.09507	0	ENSGALG00000016148
C2CD2L	24	complement(35022..63087)	2.41178	2.08725	3.15785e-09	ENSGALG00000034014
C2CD4C	28	complement(2730221..2731462)	0.717383	-5.90948	2.72309e-09	ENSGALG00000001273
C2CD5	1	66503373..66570677	13.5686	1.13686	0.106139	ENSGALG00000013210
C2H6orf52	2	complement(62091157..62100297)	97.8298	-1.70535	1.86523e-13	ENSGALG00000012721
C2H8ORF22	2	108494837..108497336	20.1837	3.45885	0	ENSGALG00000039536
C2orf88	7	complement(226649..230837)	1.93319	1.65833	0.0222336	ENSGALG00000033017
C3	30	491364..674579	6.2791	1.09075	0.294393	ENSGALG00000030038
C3AR1	1	66793430..66796768	0.0537313	-2.65301	0.0733482	ENSGALG00000013218
C3H1orf95	3	complement(17045413..17078471)	0.128407	1.91215	0.345182	ENSGALG00000009219
C3H6orf120	3	complement(41238384..41241039)	20.4276	-1.3069	0.000449337	ENSGALG00000011193
C3H6ORF203	3	complement(67999790..68003969)	32.6183	-1.44831	9.30828e-07	ENSGALG00000015316
C3orf14	12	13519909..13533499	1.93115	-1.91689	1.89616e-08	ENSGALG00000048873
C3orf18	12	complement(2164236..2173206)	1.02732	1.12817	0.468426	ENSGALG00000002240
C3orf33	9	23117488..23121392	7.64522	-1.39635	0.00427749	ENSGALG00000026293
C3orf38	1	90073522..90080670	19.1598	-2.71428	0	ENSGALG00000015402
C3orf67	12	complement(12285419..12348377)	0.289532	-2.39352	0.00010676	ENSGALG00000007168
C3orf70	9	complement(3700823..3720928)	1.04042	1.93791	2.46765e-05	ENSGALG00000050049
C4	16	2609635..2624278	2.80915	1.31821	0.0069151	ENSGALG00000032231
C4BPA	26	2687134..2698396	12.1404	-1.66999	7.44937e-12	ENSGALG00000001175
C4orf19	4	complement(69865532..69906586)	0.0995532	1.31507	0.542988	ENSGALG00000027885
C4orf46	4	complement(21926876..21929479)	9.74203	-1.56071	0.0001707	ENSGALG00000052557
C4orf47	4	61036771..61045027	0.215645	-3.32158	0.00106949	ENSGALG00000013287
C4orf48	4	complement(83117730..83129665)	1.95275	4.05875	0	ENSGALG00000024486
C5	17	complement(8606511..8642257)	1.20143	-3.14081	1.05615e-15	ENSGALG00000001565
C5H11orf58	5	11765074..11770877	86.7115	-1.10519	0.213292	ENSGALG00000006077
C5H11orf74	5	19755982..19795325	3.60614	-1.57491	0.00166036	ENSGALG00000007941
C5H11ORF96	5	21907061..21908044	0.132293	-3.47438	0.0126014	ENSGALG00000042103
C5H14orf166	5	58235042..58247858	163.674	-1.26127	0.00195933	ENSGALG00000012379
C5H14ORF169	5	complement(26420941..26422805)	25.0355	-1.32127	0.000234486	ENSGALG00000020454
C5H15orf41	5	complement(31651198..31766696)	5.23159	1.40305	0.00425649	ENSGALG00000009801
C5H15orf57	5	complement(1124770..1132730)	8.24477	-1.12087	0.22862	ENSGALG00000029332
C5orf22	2	complement(69157598..69168662)	9.5946	1.56313	2.40121e-05	ENSGALG00000012909
C5orf24	13	complement(16377691..16380816)	22.8074	1.29964	0.000722567	ENSGALG00000006371
C5orf30	Z	complement(50040254..50045272)	5.93226	-1.67554	2.2159e-09	ENSGALG00000027512
C5orf34	Z	complement(13710211..13721555)	3.05712	-1.1897	0.176969	ENSGALG00000014865
C5orf49	2	complement(79219935..79229716)	0.195157	-1.35857	0.504377	ENSGALG00000027654
C5orf51	Z	13273506..13276740	7.75702	-1.3555	0.00316189	ENSGALG00000033098
C6	Z	complement(12966092..12991491)	0.00485474	-1.00915	0.996804	ENSGALG00000014840
C6orf132	26	3194811..3208765	4.18146	-1.01145	0.936972	ENSGALG00000028570
C6orf58	3	complement(59142047..59154607)	0.681567	170.4	2.19476e-08	ENSGALG00000045522
C6orf62	2	90222982..90228705	23.4998	-1.22687	0.00786166	ENSGALG00000013628
C7	Z	12908352..12956390	0.646313	2.82506	1.06414e-05	ENSGALG00000014835
C7H2ORF69	7	11009022..11014057	2.62452	-1.55787	0.000149481	ENSGALG00000008136
C7H2ORF76	7	28385668..28397361	3.38055	2.43722	1.53065e-14	ENSGALG00000012113
C7orf25	2	complement(51141125..51145397)	8.12534	-2.98709	0	ENSGALG00000040161
C7orf26	14	12719002..12725543	16.3848	-1.31025	0.000429959	ENSGALG00000034380
C7orf50	14	complement(2679816..2775732)	26.4629	1.11806	0.168073	ENSGALG00000004055
C7orf57	2	79926460..79933295	0.150598	-34.7371	0.000172602	ENSGALG00000047701
C7orf73	1	complement(58399989..58406158)	55.6068	-1.00299	0.981655	ENSGALG00000036355
C8A	8	26158855..26174657	0.00871607	8.98061	0.276286	ENSGALG00000010850
C8B	8	complement(26178921..26194902)	0.391474	1.12446	0.557351	ENSGALG00000010853
C8G	17	complement(876650..879509)	3.35831	1.64054	0.0019277	ENSGALG00000040644
C8H1ORF146	8	complement(14618965..14626886)	0.0503595	-2.50231	0.323332	ENSGALG00000023490
C8H1orf27	8	complement(10813212..10837430)	7.24178	1.78587	2.89558e-05	ENSGALG00000005080
C8H1orf52	8	16687314..16694446	37.1892	-1.19486	0.0219728	ENSGALG00000008670
C8orf34	2	115821712..115984273	0.73508	-1.08043	0.681639	ENSGALG00000034561
C8orf37	2	complement(126377895..126392868)	1.31693	1.29356	0.0844123	ENSGALG00000038971
C8orf88	2	complement(124616036..124623485)	0.364425	-4.08422	7.61504e-06	ENSGALG00000037992
C9H21orf2	9	complement(4551856..4565071)	13.2811	1.22993	0.00779874	ENSGALG00000006539
C9H2ORF82	9	1225609..1232084	0.679997	1.77921	0.0535672	ENSGALG00000040264
C9orf116	17	complement(8017252..8018376)	7.25161	-1.12086	0.471884	ENSGALG00000040773
C9ORF152	2	6264549..6270436	0.0499935	-2.27664	0.152151	ENSGALG00000023454
C9orf64	Z	complement(40079073..40087531)	16.78	1.19382	0.0240982	ENSGALG00000012589
C9orf69	17	8389052..8392671	26.3665	-1.65615	1.18048e-11	ENSGALG00000032627
C9orf72	Z	complement(68919383..68933625)	2.05228	1.7169	6.89738e-05	ENSGALG00000001864
C9orf78	17	complement(6003739..6008708)	28.6299	-1.37261	2.77086e-05	ENSGALG00000004152
C9orf85	Z	35630701..35647859	28.4908	-1.57314	1.19379e-09	ENSGALG00000026001
CA10	18	complement(5153057..5313472)	1.63728	-2.61909	1.04858e-12	ENSGALG00000002993
CA12	10	4543071..4556711	0.0239035	3.87904	0.220962	ENSGALG00000003456
CA13	2	122624567..122638462	0.774379	-1.59691	0.049027	ENSGALG00000033428
CA2	2	122766240..122822370	21.8278	2.76789	0	ENSGALG00000030781
CA3A	2	122678180..122689749	0.161505	-1.78289	0.204491	ENSGALG00000033700
CA3B	2	122705158..122724398	0.573392	-1.36601	0.128393	ENSGALG00000037975
CA4	19	complement(8243835..8262292)	0.0130986	5.28352	0.148173	ENSGALG00000005360
CA5B	11	complement(17992311..18000421)	18.4406	1.06739	0.557351	ENSGALG00000005855
CA6	21	3234528..3244322	0.26583	-1.75619	0.0563708	ENSGALG00000002390
CA7	11	complement(11311725..11319529)	0.689877	-4.93193	7.60461e-07	ENSGALG00000033720
CA8	2	complement(112701443..112753254)	1.39994	1.06826	0.659093	ENSGALG00000039145
CA9	Z	complement(9225475..9236423)	16.3513	1.91195	0	ENSGALG00000021340
CAAP1	Z	complement(68690379..68707323)	17.1422	1.03074	0.841903	ENSGALG00000001765
CAB39	9	complement(5571769..5606749)	43.3206	-1.43265	9.49654e-07	ENSGALG00000027262
CAB39L	1	complement(170465095..170526727)	3.71872	3.06834	0	ENSGALG00000017005
CABIN1	15	8412346..8504251	6.43616	1.30845	0.000410431	ENSGALG00000006363
CABLES1	2	102922659..102951590	4.44485	1.31471	0.0337635	ENSGALG00000014998
CABLES2	20	complement(7941683..7956242)	6.64988	-1.75134	2.82294e-06	ENSGALG00000005345
CABP1	15	complement(9490219..9517591)	0.167426	-1.04356	0.863321	ENSGALG00000007116
CABP2	5	646633..649212	7.26648	1.68176	6.65016e-05	ENSGALG00000037497
CABP4	5	225860..230151	0.713572	4.54558	4.3926e-06	ENSGALG00000052867
CABP7	15	complement(11335501..11339583)	3.14994	4.51706	1.81379e-14	ENSGALG00000040463
CACFD1	17	7226419..7232634	6.74496	1.24046	0.0507863	ENSGALG00000034132
CACHD1	8	28426867..28509563	19.1519	1.60704	8.76828e-11	ENSGALG00000011024
CACNA1B	17	2470501..2727279	0.0721987	2.60565	0.000360486	ENSGALG00000008456
CACNA1C	1	61134027..61599794	0.0410505	1.06539	0.847626	ENSGALG00000013022
CACNA1D	12	7450925..7616503	0.288934	2.02939	0.000117809	ENSGALG00000005332
CACNA1E	8	complement(6089202..6161870)	0.574676	2.84462	2.0472e-12	ENSGALG00000003833
CACNA1G	18	complement(10190070..10295277)	0.897036	2.37974	3.41976e-09	ENSGALG00000007623
CACNA1H	14	complement(5667870..5837019)	0.617063	1.39321	0.0447866	ENSGALG00000005215
CACNA1S	26	260153..289532	0.172276	1.19598	0.464936	ENSGALG00000037744
CACNA2D1	1	10375977..10734880	0.288792	1.97001	7.16318e-05	ENSGALG00000008486
CACNA2D2	12	complement(1874442..2001509)	1.43559	11.3532	0	ENSGALG00000038242
CACNA2D3	12	7720781..8130930	0.0654593	-1.30338	0.431229	ENSGALG00000005400
CACNB1	27	complement(6913922..6925806)	2.66583	1.71455	1.36114e-06	ENSGALG00000025788
CACNB2	2	complement(19119896..19343839)	0.347002	2.00047	0.00135922	ENSGALG00000008591
CACNB3	33	3392702..3398693	0.193305	10.6621	1.65009e-07	ENSGALG00000050887
CACNB4	7	complement(35329301..35401729)	3.47659	-1.1253	0.400802	ENSGALG00000035466
CACNG1	18	complement(7224009..7230394)	0.0168611	-2.47294	0.464552	ENSGALG00000027771
CACNG2	1	51652325..51698867	0.0156878	8.95193	0.291667	ENSGALG00000031977
CACNG3	14	7139995..7157615	23.2332	1.57505	4.75978e-05	ENSGALG00000038087
CACNG4	18	complement(7236970..7272838)	0.291174	1.26509	0.403932	ENSGALG00000026091
CACNG5	18	complement(7295811..7307917)	5.27225	1.29213	0.0268365	ENSGALG00000003911
CACNG7	33	6775152..6777450	0.277444	1.66045	0.146543	ENSGALG00000054166
CACTIN	28	1133936..1138442	45.5181	-1.57844	4.09174e-10	ENSGALG00000024391
CACUL1	6	complement(30764722..30804284)	17.8834	-1.42242	2.73054e-06	ENSGALG00000009314
CACYBP	8	complement(7478362..7485785)	54.1166	-1.39354	6.58706e-06	ENSGALG00000004554
CADM1	24	complement(4700047..4856723)	11.6089	2.99672	0	ENSGALG00000014582
CADM2	1	complement(94731886..94975094)	0.191405	2.67654	0.000446495	ENSGALG00000043393
CADM3	25	3840941..3854221	1.7187	-1.01201	0.952106	ENSGALG00000036925
CADPS2	1	22670291..22971425	1.16017	1.53267	0.00169084	ENSGALG00000008926
CALB1	2	complement(124313161..124331362)	0.067604	-1.94445	0.121851	ENSGALG00000032282
CALB2	11	complement(1487565..1492223)	0.480463	1.87162	0.0142105	ENSGALG00000026903
CALCA	5	10769515..10802866	0.822581	-1.78239	0.00122808	ENSGALG00000006054
CALCR	2	complement(23060807..23197789)	0.0554396	1.60316	0.391616	ENSGALG00000009509
CALCRL	7	1118003..1183599	1.1913	-1.00601	0.978291	ENSGALG00000002632
CALD1	1	62359691..62455538	35.3916	11.4804	0	ENSGALG00000033471
CALHM1	6	complement(24598313..24600153)	0.0266546	-1.00927	0.996804	ENSGALG00000008271
CALHM2	6	complement(24590725..24595374)	0.208761	-1.09572	0.707032	ENSGALG00000008270
CALHM3	6	complement(24604152..24606364)	0.0325585	1.17509	0.838161	ENSGALG00000008273
CALHM6	3	complement(63868068..63871243)	0.0159916	1.44383	0.662918	ENSGALG00000014962
CALM1	5	44062715..44073491	110.453	-1.39273	6.12166e-06	ENSGALG00000026445
CALM2	3	complement(27250948..27261822)	344.551	-1.01662	0.852148	ENSGALG00000010023
CALML3	1	complement(1768773..1769795)	0.156936	1.12294	0.78527	ENSGALG00000008424
CALML4	10	complement(19575321..19577993)	30.4291	1.92562	1.7782e-07	ENSGALG00000007979
CALN1	19	1102760..1225316	0.769004	-1.3711	0.0652856	ENSGALG00000001122
CALR	30	complement(422263..424991)	727.786	1.74263	9.75875e-15	ENSGALG00000040368
CALR3	28	4437755..4441529	4.17156	-1.39291	0.00690972	ENSGALG00000003914
CALU	1	813323..831335	53.7891	1.01572	0.862103	ENSGALG00000050267
CAMK1	12	complement(11875094..11877807)	18.4553	1.34441	0.00224094	ENSGALG00000029912
CAMK1D	1	6924409..7137720	0.622869	2.39757	3.69316e-05	ENSGALG00000033051
CAMK1G	26	3099869..3114498	2.30164	-3.4263	3.43365e-14	ENSGALG00000001319
CAMK2A	13	13896868..13917085	0.15959	2.26096	0.0201449	ENSGALG00000005621
CAMK2B	22	5231576..5248343	0.758842	1.12282	0.502799	ENSGALG00000033061
CAMK2D	4	56534692..56694206	3.33035	1.28474	0.0369761	ENSGALG00000041635
CAMK2G	6	16404371..16525081	4.45393	1.37324	0.0262737	ENSGALG00000005088
CAMK2N1	21	complement(4889771..4890492)	1.21856	5.20416	0.000307999	ENSGALG00000045288
CAMK2N2	9	complement(16029437..16031632)	1.3338	1.47661	0.0723672	ENSGALG00000045574
CAMK4	Z	complement(46616371..46782893)	0.836514	-1.28277	0.167059	ENSGALG00000000244
CAMKK1	19	3475171..3556769	9.02821	-3.11256	0	ENSGALG00000001617
CAMKMT	3	25620462..25819300	1.40551	1.41728	0.0178916	ENSGALG00000035800
CAMKV	12	complement(2991079..2994178)	3.44181	1.05218	0.745689	ENSGALG00000035058
CAMLG	13	complement(16412239..16415262)	18.2926	-1.13125	0.134799	ENSGALG00000006411
CAMSAP1	17	8478459..8506069	7.15045	-2.61597	0	ENSGALG00000001692
CAMSAP2	8	complement(1766235..1826011)	8.34472	1.20848	0.0144729	ENSGALG00000002145
CAND1	1	34900551..34930163	56.671	-1.26946	0.00139772	ENSGALG00000033879
CAND2	12	19859843..19874418	7.6497	-1.20416	0.0181607	ENSGALG00000008420
CANT1	18	9750313..9758928	4.96008	2.11808	4.32437e-11	ENSGALG00000011822
CANX	13	complement(14243238..14260009)	179.164	1.74479	0	ENSGALG00000032148
CAP1	23	5701544..5708612	117.671	1.21959	4.98626e-05	ENSGALG00000036294
CAP2	2	61960517..62027180	0.285629	-1.68103	0.0158218	ENSGALG00000012715
CAPG	22	5281520..5284629	2.44787	6.73497	0	ENSGALG00000036175
CAPN1	33	complement(6580953..6593372)	7.20927	5.70664	0	ENSGALG00000041685
CAPN10	9	complement(15851768..15863643)	6.27282	1.42618	0.00213652	ENSGALG00000034562
CAPN11	3	complement(30442438..30454580)	23.3732	2.18174	0	ENSGALG00000010186
CAPN13	3	8479768..8512438	0.288643	14.5155	3.90993e-12	ENSGALG00000020084
CAPN14	3	8356314..8379148	0.0292163	-1.73303	0.310821	ENSGALG00000009069
CAPN15	14	13807325..13851939	10.6618	1.23802	0.00523492	ENSGALG00000002018
CAPN2	3	complement(17779866..17799623)	1.44759	1.84127	5.55981e-05	ENSGALG00000009360
CAPN3	5	25874264..25898344	0.0375373	-1.3249	0.571227	ENSGALG00000009050
CAPN5	1	complement(194700308..194747859)	2.52471	3.67498	0	ENSGALG00000040478
CAPN6	4	13332487..13379286	0.517638	1.16478	0.517739	ENSGALG00000008006
CAPN7	2	complement(41440864..41464606)	2.9085	-1.12501	0.368648	ENSGALG00000041731
CAPN8	3	17803816..17833090	0.373008	6.97765	3.06229e-15	ENSGALG00000009382
CAPN9	3	40564709..40593020	0.165182	-3.20687	0.000223403	ENSGALG00000011136
CAPRIN1	5	18710570..18743777	188.686	1.0517	0.553932	ENSGALG00000013532
CAPRIN2	1	59579364..59610650	9.79311	-1.45934	5.02342e-07	ENSGALG00000012947
CAPS2	1	complement(37820647..37853581)	0.454992	-1.35238	0.180997	ENSGALG00000010208
CAPSL	Z	complement(10904777..10916949)	0.196201	-1.49434	0.215795	ENSGALG00000013376
CAPZA1	26	3533312..3543352	91.9486	1.266	0.00162421	ENSGALG00000001547
CAPZA2	1	complement(25007205..25036960)	47.9602	1.48618	6.18332e-08	ENSGALG00000043437
CAPZA3	1	64224976..64225943	0	#NUM!	#NUM!	ENSGALG00000013125
CAPZB	21	complement(4686160..4739361)	95.6376	1.22037	0.00850803	ENSGALG00000004034
CARD10	1	51238459..51251963	2.51837	-2.81407	0	ENSGALG00000042365
CARD11	14	complement(3830739..3870033)	0.0651009	1.16846	0.638578	ENSGALG00000004398
CARD9	17	8208061..8215543	2.7725	-1.29493	0.083892	ENSGALG00000001889
CARF	7	11985951..12007348	0.764429	1.04354	0.838597	ENSGALG00000008474
CARHSP1	14	10426231..10453559	22.5508	-1.58717	4.0751e-10	ENSGALG00000053043
CARMIL1	2	complement(89911310..90085595)	20.7292	1.26763	0.00162007	ENSGALG00000013605
CARMIL2	11	1139950..1156764	0.240495	-1.19111	0.457154	ENSGALG00000021442
CARMIL3	1	75379..90530	4.84806	13.7482	0	ENSGALG00000038527
CARNMT1	Z	complement(36823857..36845893)	11.4336	1.51996	2.71766e-07	ENSGALG00000015155
CARNS1	5	205918..211190	0.632191	1.83485	0.00240818	ENSGALG00000043435
CARS	5	13266596..13301342	24.0324	1.32034	0.000224619	ENSGALG00000006427
CARS2	1	complement(140506977..140546009)	19.4754	1.6511	2.10982e-11	ENSGALG00000016847
CARTPT	Z	73348208..73349070	2.11052	-6.63027	7.87541e-15	ENSGALG00000038241
CASC1	1	complement(67162847..67181904)	0.385482	-1.4962	0.0564261	ENSGALG00000014030
CASC3	27	7181846..7191800	53.712	-1.09151	0.282103	ENSGALG00000031813
CASC4	10	complement(20257007..20277757)	80.4136	-1.34918	4.9275e-05	ENSGALG00000008208
CASD1	2	23622221..23646230	3.63993	-1.84812	9.88257e-12	ENSGALG00000009653
CASK	1	113092779..113289308	34.5593	1.44364	5.81918e-07	ENSGALG00000042400
CASKIN2	18	complement(10835668..10861578)	3.17914	1.40395	0.000525739	ENSGALG00000008034
CASP10	7	11424789..11432998	2.82314	1.22736	0.171991	ENSGALG00000046494
CASP14	22	complement(5316782..5319574)	0.691596	1.64944	0.0587788	ENSGALG00000036950
CASP18	7	11436085..11444574	0.167249	1.67077	0.0850631	ENSGALG00000008346
CASP2	1	complement(78336971..78362958)	3.03433	1.3704	0.0100211	ENSGALG00000014698
CASP3	4	39494858..39510633	17.3331	1.0843	0.328081	ENSGALG00000010638
CASP6	4	58145236..58153306	18.461	-1.33916	0.000145382	ENSGALG00000012186
CASP7	6	28458646..28478945	15.1582	-1.19807	0.0210621	ENSGALG00000008933
CASP8	7	11449832..11455934	19.7937	1.2013	0.0195837	ENSGALG00000008355
CASP8AP2	3	complement(75427685..75445754)	5.80626	-1.93145	1.05615e-15	ENSGALG00000015611
CASP9	21	4924613..4930908	3.7218	2.26389	9.08813e-11	ENSGALG00000001366
CASQ2	1	81232635..81309584	0.262766	3.0053	7.43563e-05	ENSGALG00000015018
CASR	1	77388128..77429662	1.31982	5.80176	0	ENSGALG00000038405
CASS4	20	complement(11992062..12008045)	0.628641	-1.36463	0.0819467	ENSGALG00000007744
CAST	Z	complement(57223733..57284131)	10.8227	1.76257	3.61179e-14	ENSGALG00000014682
CASTOR1	15	11136040..11139800	6.13697	-1.09327	0.57463	ENSGALG00000007964
CASZ1	21	complement(3830441..3953755)	0.147174	3.32288	1.59815e-07	ENSGALG00000002888
CAT	5	18920696..18939330	13.7521	1.54691	3.91198e-09	ENSGALG00000030187
CATHB1	2	complement(4076443..4077571)	0.00607843	3.66302	0.557351	ENSGALG00000027490
CATHL1	2	complement(4078678..4080170)	0.234858	-3.14102	0.00820419	ENSGALG00000027973
CATHL2	2	complement(4074457..4076222)	0	#NUM!	#NUM!	ENSGALG00000019696
CATHL3	2	4072545..4073720	0.261682	-2.07527	0.105379	ENSGALG00000034150
CAV1	1	complement(25201248..25216271)	0.293559	-1.03884	0.902962	ENSGALG00000043287
CAV2	1	complement(25223560..25231414)	1.01671	-1.25506	0.246248	ENSGALG00000033295
CAV3	12	19676683..19680120	0.0098816	-1.00797	0.996804	ENSGALG00000008351
CAVIN2	7	complement(8198229..8205649)	6.24013	1.0948	0.509621	ENSGALG00000028174
CAVIN4	2	88738279..88751907	0.87502	12.0674	0	ENSGALG00000026452
CBARP	28	complement(3130618..3134178)	3.11704	1.0716	0.655254	ENSGALG00000048923
CBFA2T2	20	complement(2208406..2258331)	14.7163	-2.08533	0	ENSGALG00000003096
CBFA2T3	11	complement(18525292..18544326)	1.60534	-2.66018	2.37443e-12	ENSGALG00000032410
CBFB	11	2344366..2385704	52.9944	-1.30999	0.000303127	ENSGALG00000003169
CBL	24	complement(4255942..4287074)	15.9985	-1.61984	5.40172e-11	ENSGALG00000029077
CBLB	1	complement(87757880..87881272)	3.39234	1.81436	4.55754e-08	ENSGALG00000015351
CBLL1	1	14949364..14955883	44.601	-1.93966	0	ENSGALG00000038981
CBLN1	11	7039119..7041568	11.1443	-2.79365	0	ENSGALG00000042664
CBLN2	2	92619424..92624933	8.09058	1.55995	0.00240553	ENSGALG00000028682
CBLN3	20	12108431..12112972	4.44293	-2.19962	2.27592e-08	ENSGALG00000030821
CBR3	1	107912724..107920067	18.8792	1.01539	0.866375	ENSGALG00000016027
CBR4	4	25542372..25549419	8.3005	1.18127	0.174644	ENSGALG00000009714
CBWD2	Z	complement(25695976..25715039)	15.9595	1.36415	4.68449e-05	ENSGALG00000010147
CBX1	27	6468627..6476586	99.0428	1.07958	0.353896	ENSGALG00000033926
CBX2	18	complement(9626841..9633475)	20.3458	-1.26865	0.0016251	ENSGALG00000023338
CBX3	2	32194366..32208181	84.4891	-1.07462	0.381563	ENSGALG00000011038
CBX4	18	9601368..9605211	1.69286	1.12587	0.447768	ENSGALG00000035911
CBX5	33	complement(7718770..7720615)	140.18	1.1843	0.0285842	ENSGALG00000036856
CBX6	1	50770186..50778021	4.97822	1.00055	0.996984	ENSGALG00000036867
CBX7	1	50752535..50761418	1.20229	-1.97427	0.0145961	ENSGALG00000041236
CBX8	18	9620206..9632778	0.792056	-1.04534	0.830978	ENSGALG00000050692
CBY1	1	complement(50847151..50849565)	14.001	-1.52164	1.66803e-06	ENSGALG00000012218
CC2D1A	30	complement(1359031..1368439)	5.68493	1.35234	0.00653894	ENSGALG00000049794
CC2D1B	8	complement(24697100..24727774)	16.6291	1.32854	0.000156817	ENSGALG00000010619
CC2D2A	4	complement(76691324..76735809)	4.45417	3.49777	0	ENSGALG00000014514
CCBE1	Z	complement(9303582..9323467)	0.556808	3.84458	3.37051e-06	ENSGALG00000027785
CCDC102A	11	549883..554714	6.97468	1.28998	0.0103645	ENSGALG00000029999
CCDC103	27	3690449..3694265	0.924376	-1.01834	0.9497	ENSGALG00000000918
CCDC112	Z	complement(79040637..79049732)	3.02731	-2.40723	3.8417e-12	ENSGALG00000045092
CCDC113	11	complement(399448..406400)	0.956204	1.01324	0.961591	ENSGALG00000052975
CCDC117	15	7993411..7998234	6.2576	1.18177	0.200377	ENSGALG00000005784
CCDC12	2	complement(3896895..3930891)	27.1334	-1.01658	0.854399	ENSGALG00000005487
CCDC122	1	complement(168499547..168510405)	0	#NUM!	#NUM!	ENSGALG00000016968
CCDC125	Z	complement(64356341..64364473)	18.5562	1.2306	0.128945	ENSGALG00000015572
CCDC126	2	31310308..31322677	12.1708	1.09216	0.425448	ENSGALG00000010976
CCDC127	2	85678766..85684086	2.55485	1.19815	0.17096	ENSGALG00000034628
CCDC130	30	complement(1405669..1409396)	12.0164	1.24951	0.0553139	ENSGALG00000051187
CCDC134	1	complement(49511857..49516278)	36.11	1.19138	0.0254631	ENSGALG00000011918
CCDC137	18	complement(9137482..9139173)	18.3199	-1.04588	0.646056	ENSGALG00000004505
CCDC14	7	complement(27378340..27386680)	21.7762	-2.03353	0	ENSGALG00000044814
CCDC148	7	complement(36314871..36353560)	0.239201	2.12112	0.00553509	ENSGALG00000012555
CCDC149	4	73611512..73661940	11.1283	-1.66424	1.08854e-11	ENSGALG00000014391
CCDC157	15	complement(11105096..11111632)	0.132758	1.02699	0.942907	ENSGALG00000007907
CCDC167	3	30269956..30278500	9.67586	1.09833	0.404453	ENSGALG00000010151
CCDC170	3	49020942..49053025	1.94369	1.08495	0.625779	ENSGALG00000012971
CCDC171	Z	31978142..32207290	0.708619	1.96681	9.07174e-06	ENSGALG00000015103
CCDC172	6	29729434..29748201	0	#NUM!	#NUM!	ENSGALG00000009182
CCDC174	12	11645027..11656746	45.0593	-2.61672	0	ENSGALG00000006459
CCDC18	8	complement(14351493..14378262)	2.01379	1.66641	6.90718e-05	ENSGALG00000005889
CCDC181	1	84792952..84802664	0.235173	-1.84777	0.0334063	ENSGALG00000015221
CCDC186	6	complement(28633992..28651058)	10.1183	-1.50896	5.94663e-08	ENSGALG00000008956
CCDC191	1	83782815..83801691	1.41463	-1.14123	0.373524	ENSGALG00000053464
CCDC25	3	105134511..105145425	27.1483	1.04932	0.569613	ENSGALG00000016586
CCDC28A	3	complement(54273073..54278672)	3.82454	1.01337	0.927906	ENSGALG00000013834
CCDC28B	23	complement(5312890..5314715)	3.94048	-1.27534	0.106651	ENSGALG00000003241
CCDC3	1	complement(7161428..7200482)	3.76464	3.86688	0	ENSGALG00000030140
CCDC40	18	complement(9551560..9562020)	1.76561	-1.25965	0.104273	ENSGALG00000007042
CCDC43	27	complement(3623533..3631332)	55.933	-1.81529	0	ENSGALG00000001022
CCDC47	27	complement(5215338..5225187)	22.7572	-1.0014	0.995209	ENSGALG00000000564
CCDC50	9	complement(13815145..13849701)	27.0152	-1.00762	0.937968	ENSGALG00000020813
CCDC58	1	complement(77454326..77464115)	65.5808	-1.34557	6.85813e-05	ENSGALG00000014413
CCDC59	1	complement(40766561..40772837)	64.2068	-1.91556	0	ENSGALG00000028648
CCDC6	6	9774397..9819482	12.6409	1.30081	0.000524877	ENSGALG00000003165
CCDC60	15	complement(9958937..9971701)	0.103702	-1.16649	0.700528	ENSGALG00000046262
CCDC61	9	complement(3610193..3613933)	15.3851	2.52939	0	ENSGALG00000006714
CCDC65	33	3409283..3412066	0.0815504	3.11881	0.0155642	ENSGALG00000030917
CCDC66	12	8777157..8793042	24.3372	-1.91891	0	ENSGALG00000005450
CCDC71	12	11938359..11939817	4.86924	-1.02059	0.893272	ENSGALG00000006787
CCDC77	1	60277783..60290283	11.7809	-1.58797	1.04495e-09	ENSGALG00000012987
CCDC80	1	84661651..84685255	0.0376844	-1.49703	0.310085	ENSGALG00000015193
CCDC82	1	186228663..186241876	2.71373	1.72018	7.75059e-05	ENSGALG00000013489
CCDC84	24	5659830..5663155	6.10559	1.19103	0.255006	ENSGALG00000007689
CCDC85A	3	414617..476460	6.46192	-4.35008	0	ENSGALG00000043080
CCDC85C	5	complement(48214228..48312719)	14.538	-1.17493	0.112161	ENSGALG00000011139
CCDC88A	3	complement(96212..167859)	4.43642	1.60474	1.19618e-05	ENSGALG00000043587
CCDC88C	5	complement(44452433..44535237)	21.796	-1.06256	0.470439	ENSGALG00000040156
CCDC89	1	complement(191549710..191552051)	0.100307	4.09734	0.00762488	ENSGALG00000037520
CCDC90B	1	complement(190445981..190454372)	15.0806	-1.16747	0.0512087	ENSGALG00000037072
CCDC91	1	72867675..73073035	1.73495	-1.10861	0.495767	ENSGALG00000031666
CCDC92	15	5140595..5154005	4.49437	-1.25592	0.0161861	ENSGALG00000003146
CCDC93	7	28878074..28910403	4.96127	-1.00735	0.958377	ENSGALG00000012129
CCK	2	complement(43773646..43778740)	9.08526	1.01611	0.91874	ENSGALG00000029788
CCKAR	4	73203371..73210227	0.00229618	-1.00631	0.996804	ENSGALG00000030801
CCKBR	1	197392646..197395026	0.379666	1.89906	0.0140991	ENSGALG00000039837
CCL1	19	4939772..4941235	0.696489	-1.40895	0.293829	ENSGALG00000002329
CCL17	11	782460..783685	0.0591646	-4.67291	0.160669	ENSGALG00000024466
CCL19_1	Z	complement(8363698..8366694)	0.0376889	-1.83119	0.328705	ENSGALG00000028256
CCL19_2	Z	complement(8370305..8373001)	0.0595528	1.16104	0.751399	ENSGALG00000046192
CCL20	9	9693543..9695640	2.84229	7.34369	0	ENSGALG00000003003
CCL4_1	19	complement(539445..570383)	0.0239512	-1.00867	0.996804	ENSGALG00000032717
CCL4_2	19	576608..578177	1.33716	3.79128	4.67157e-08	ENSGALG00000034478
CCL5	19	complement(582380..583600)	0.806133	5.42623	0.00011412	ENSGALG00000043603
CCLI5	19	4937405..4939029	0.0534542	-2.69999	0.0945198	ENSGALG00000024470
CCLL4	19	557517..559000	0.00649941	-3.6704	0.557351	ENSGALG00000053868
CCM2	2	complement(4102174..4126164)	26.7448	-1.64648	1.34982e-11	ENSGALG00000005612
CCM2L	20	10101688..10104791	0.191543	-1.83282	0.0435073	ENSGALG00000006479
CCN3	2	136482292..136487586	2.51616	1.1136	0.466083	ENSGALG00000038364
CCNA1	1	complement(173950858..173956539)	29.477	-10.7786	0	ENSGALG00000017052
CCNA2	4	53933630..53938773	81.4066	-1.16119	0.0536746	ENSGALG00000011881
CCNB1	10	complement(7264609..7272826)	466.809	-2.8709	0	ENSGALG00000004161
CCNB3	4	1834030..1837284	71.8476	-1.40405	4.10758e-06	ENSGALG00000025810
CCNC	3	71405148..71422998	30.3485	1.03054	0.729488	ENSGALG00000015471
CCND1	5	17778656..17793544	35.5892	-1.90141	0	ENSGALG00000007555
CCND2	1	complement(73471157..73515295)	10.3243	1.10881	0.208859	ENSGALG00000017283
CCND3	26	complement(5030630..5043220)	10.4811	-1.35075	9.82149e-05	ENSGALG00000003485
CCNDBP1	20	complement(6707861..6715070)	32.726	-1.19447	0.0217116	ENSGALG00000004837
CCNE1	11	8447460..8459801	23.3579	-1.10916	0.200529	ENSGALG00000004494
CCNE2	2	complement(126274821..126285443)	27.4668	-1.74252	3.25814e-14	ENSGALG00000040794
CCNF	14	14610473..14620528	57.6481	-1.86648	0	ENSGALG00000038502
CCNG1	13	complement(7457251..7462872)	161.261	-1.78821	1.05615e-15	ENSGALG00000001718
CCNG2	4	complement(35013347..35018533)	18.2723	-1.19938	0.0189236	ENSGALG00000010347
CCNH	Z	61202799..61212577	26.9352	1.04638	0.595426	ENSGALG00000015641
CCNI	4	49640272..49655415	40.258	1.30316	0.000397906	ENSGALG00000011457
CCNI2	13	17680388..17687210	43.1741	-4.01928	0	ENSGALG00000023812
CCNJ	6	complement(22000494..22007023)	17.0695	1.4181	0.00364296	ENSGALG00000006955
CCNJL	13	8569417..8591200	3.45819	-1.1135	0.421174	ENSGALG00000040152
CCNK	5	48197831..48210529	32.1443	-1.15192	0.0710721	ENSGALG00000011138
CCNL1	9	22923588..22935534	45.3449	-1.43512	0.00040681	ENSGALG00000009699
CCNL2	21	2215995..2226072	22.6656	-1.38841	0.000898291	ENSGALG00000001551
CCNO	Z	complement(16728157..16734527)	3.55523	-6.64528	0	ENSGALG00000028595
CCNT1	33	complement(3361792..3370670)	21.7841	-1.77115	5.97197e-15	ENSGALG00000047646
CCNY	2	complement(12879629..12992702)	5.87687	1.53696	0.00609516	ENSGALG00000007076
CCNYL1	7	complement(12138734..12173094)	74.3967	-1.40841	3.55718e-06	ENSGALG00000008485
CCP110	14	8932617..8947472	5.72927	-1.0366	0.766929	ENSGALG00000006925
CCPG1	10	8404804..8423928	24.3083	-1.92752	0	ENSGALG00000004387
CCR10	27	complement(7819486..7821867)	0.0143982	-3.20618	0.332913	ENSGALG00000028519
CCR2	2	complement(42632317..42640047)	0	#NUM!	#NUM!	ENSGALG00000050893
CCR4	2	44348127..44354228	0.0233371	7.41749	0.0727045	ENSGALG00000039146
CCR5	2	complement(42617494..42623187)	0	#NUM!	#NUM!	ENSGALG00000037077
CCR6	3	complement(42572589..42580049)	0.708581	7.50135	4.04401e-15	ENSGALG00000011418
CCR7	27	complement(7287727..7296472)	1.46966	10.5864	0	ENSGALG00000035733
CCR8	2	44316108..44319487	0.0204359	-1.42864	0.612014	ENSGALG00000038069
CCR8L	2	complement(42654209..42655342)	0	#NUM!	#NUM!	ENSGALG00000011734
CCR9	2	complement(42730095..42731243)	0.00478821	-3.67054	0.557351	ENSGALG00000011808
CCS	33	6342343..6345464	35.9588	-1.20985	0.0141799	ENSGALG00000048002
CCSAP	3	complement(40068687..40076967)	5.01123	-2.47082	9.1905e-10	ENSGALG00000011084
CCSER1	4	35628834..36177811	1.83239	-1.96965	3.14704e-07	ENSGALG00000010392
CCSER2	6	1634831..1751717	1.87032	-1.0313	0.81135	ENSGALG00000037682
CCT2	1	35620953..35632931	370.475	-1.04473	0.602351	ENSGALG00000009975
CCT4	3	15437950..15444620	345.405	1.17272	0.00120683	ENSGALG00000008812
CCT5	2	complement(78405510..78413636)	410.79	-1.01817	0.838306	ENSGALG00000013041
CCT6A	19	5035151..5041406	356.902	1.20764	0.0125868	ENSGALG00000002448
CCT7	4	complement(89693309..89703407)	320.488	1.03459	0.68852	ENSGALG00000016088
CCT8	1	complement(105351905..105363111)	215.336	1.03398	0.694172	ENSGALG00000015821
CCZ1	14	complement(1408659..1422508)	22.6886	-1.22287	0.00936431	ENSGALG00000003458
CD109	3	complement(81366477..81446191)	0.615446	-1.73652	0.000627368	ENSGALG00000015910
CD14	13	1613067..1614464	0.158107	2.72894	0.0083548	ENSGALG00000039140
CD151	5	complement(15884246..15915623)	29.5963	1.14283	0.08959	ENSGALG00000006856
CD164	3	66946468..66958016	98.6072	1.25293	0.00258757	ENSGALG00000053917
CD164L2	23	complement(2057919..2062446)	1.94315	3.91734	8.33782e-14	ENSGALG00000041752
CD180	Z	complement(21298598..21307258)	0.015096	-1.70504	0.53143	ENSGALG00000023411
CD1B	16	complement(2662153..2664893)	0.0598306	2.29107	0.0963255	ENSGALG00000043052
CD1C	16	complement(2665728..2668557)	0.0615337	-1.00999	0.991212	ENSGALG00000030270
CD200	1	89972837..89985759	0.635519	-1.74031	0.000969169	ENSGALG00000015396
CD200L	1	89959483..89966753	0.408645	5.73071	5.26104e-08	ENSGALG00000015395
CD200R1	1	84562942..84585088	0.424008	-15.5827	0	ENSGALG00000019231
CD200R1L	1	84536001..84540607	0.0491108	-5.40571	0.115687	ENSGALG00000015191
CD226	2	93679817..93715007	0.0329066	1.5998	0.377345	ENSGALG00000013748
CD24	3	68013742..68017684	314.249	-1.15464	0.0626272	ENSGALG00000035599
CD247	1	93019252..93065622	0.577155	-1.79518	0.0110342	ENSGALG00000015441
CD248	3	3329006..3331372	0.546541	1.97257	0.00306397	ENSGALG00000008359
CD276	10	2705343..2713673	25.651	-1.32486	0.000182842	ENSGALG00000001729
CD28	7	complement(13436135..13454946)	1.05495	-2.91927	1.98113e-10	ENSGALG00000008669
CD2AP	3	109994342..110060826	63.0879	-1.1626	0.0512074	ENSGALG00000016720
CD300LG	18	complement(10410168..10414906)	1.06963	-1.06571	0.738716	ENSGALG00000007713
CD320	28	985592..989803	13.9051	2.23367	7.01301e-12	ENSGALG00000021688
CD34	26	complement(2726911..2737426)	2.65931	2.9504	1.02892e-11	ENSGALG00000001177
CD36	1	complement(11333589..11371413)	0.0205298	-1.64294	0.45863	ENSGALG00000008439
CD38	4	complement(76602399..76622926)	38.687	-5.71881	0	ENSGALG00000014508
CD3D	24	complement(5487325..5489870)	1.0206	1.25474	0.283152	ENSGALG00000007418
CD3E	24	5480338..5485277	4.0404	2.36446	7.26909e-10	ENSGALG00000007416
CD4	1	77873930..77885897	0.00598215	2.43638	0.465873	ENSGALG00000014477
CD40	20	10622623..10626251	0.853899	3.26342	7.34782e-10	ENSGALG00000007015
CD40LG	4	4365859..4369906	0.0652711	-8.33965	0.0430545	ENSGALG00000006415
CD44	5	19191268..19248208	1.0181	-4.4802	0	ENSGALG00000039080
CD47	1	complement(88694160..88714875)	50.3103	-1.20982	0.0121721	ENSGALG00000015355
CD48	25	complement(2468024..2470555)	0.325807	1.2653	0.433884	ENSGALG00000035856
CD5	5	289584..293008	0.0267227	-1.25079	0.7177	ENSGALG00000031735
CD63	33	complement(5491179..5493716)	120.266	1.2157	0.0106432	ENSGALG00000055094
CD7	18	3703058..3711715	0.0320923	-1.17537	0.755337	ENSGALG00000049024
CD72	Z	complement(9056639..9060366)	0.00440287	1.71504	0.681639	ENSGALG00000005194
CD72AG	Z	complement(9066022..9069155)	0	#NUM!	#NUM!	ENSGALG00000002383
CD74	13	13851648..13855558	2.07576	3.886	1.05615e-15	ENSGALG00000004594
CD79B	27	complement(4040247..4045220)	0.00735816	-1.43282	0.731649	ENSGALG00000000251
CD80	1	93674849..93698837	0.0611253	-1.35224	0.371893	ENSGALG00000015474
CD81	5	complement(13821201..13843461)	11.0168	1.15959	0.0637443	ENSGALG00000006546
CD82	5	22211473..22245391	4.52877	-1.39049	0.00289936	ENSGALG00000038217
CD83	2	60692920..60705622	0.15092	-1.02589	0.938781	ENSGALG00000046032
CD86	1	77307980..77318936	0.00897041	3.1578	0.318067	ENSGALG00000014362
CD8A_1	4	complement(85657238..85736578)	0.434789	-4.31766	0.00010858	ENSGALG00000038559
CD8A_2	4	complement(85741367..85743715)	0.0509912	1.46228	0.687959	ENSGALG00000015900
CD8A_3	4	complement(85759892..85807858)	0.032075	-2.91049	0.0510743	ENSGALG00000051050
CD8BP	4	complement(85919110..85924985)	0.139329	3.21249	0.000916249	ENSGALG00000015902
CD9	1	74715928..74740777	6.73175	-3.37344	0	ENSGALG00000017274
CD99	1	complement(129862450..129887257)	30.9424	-1.00937	0.921296	ENSGALG00000024488
CD99L2	4	17685301..17700030	3.37242	2.44169	2.71295e-10	ENSGALG00000009075
CDA	21	4895882..4903581	2.49463	-1.11354	0.499967	ENSGALG00000007382
CDADC1	1	170447986..170461822	1.66808	-2.24168	3.56718e-08	ENSGALG00000017004
CDC123	1	6862559..6896744	30.2704	-1.49285	1.30696e-07	ENSGALG00000014038
CDC14A	8	12174912..12231784	2.78741	-1.22158	0.186832	ENSGALG00000005248
CDC14B	Z	complement(42226916..42272737)	1.18918	2.52117	3.37878e-10	ENSGALG00000012627
CDC16	1	complement(138283945..138303644)	20.4568	1.62197	5.59048e-11	ENSGALG00000016816
CDC20	8	20029182..20034557	215.584	-1.62217	2.07475e-11	ENSGALG00000009971
CDC20B	Z	complement(16671494..16692322)	0.241987	-4.52125	6.30004e-05	ENSGALG00000046188
CDC23	13	complement(18789653..18800044)	29.8842	-1.01122	0.904089	ENSGALG00000007610
CDC25A	2	629830..642787	73.9976	-2.27934	0	ENSGALG00000038469
CDC25B	4	complement(91129917..91137976)	26.4149	1.01541	0.865876	ENSGALG00000054336
CDC26	17	1844729..1846065	10.7467	1.09232	0.534444	ENSGALG00000053517
CDC27	27	5259680..5286482	33.4275	-1.15667	0.0611094	ENSGALG00000000596
CDC2L1	21	2019114..2031584	22.1396	1.22165	0.0091416	ENSGALG00000001382
CDC34	28	2764612..2770412	35.3287	-1.11352	0.184413	ENSGALG00000024332
CDC37	30	169389..179029	52.0886	-1.19262	0.0213626	ENSGALG00000048930
CDC37L1	Z	27444539..27453951	8.78345	-1.81266	2.13781e-07	ENSGALG00000014448
CDC40	3	complement(66629521..66666402)	26.6233	-1.266	0.00187248	ENSGALG00000015061
CDC42	21	complement(6337084..6369848)	107.958	-1.33198	2.15554e-09	ENSGALG00000004796
CDC42BPA	3	12391368..12550464	10.336	1.6016	1.51869e-10	ENSGALG00000009158
CDC42BPB	5	complement(50105817..50190209)	26.2691	1.04048	0.641679	ENSGALG00000011432
CDC42EP1	1	complement(51221544..51223454)	2.92327	1.4114	0.0310054	ENSGALG00000038556
CDC42EP3	3	complement(31890337..31916467)	14.7308	1.36041	0.00211733	ENSGALG00000010551
CDC42EP4	18	complement(9001409..9008787)	9.68404	-1.26239	0.0671258	ENSGALG00000023364
CDC42SE1	25	complement(226527..229835)	41.8085	1.42199	2.36266e-06	ENSGALG00000028119
CDC42SE2	Z	complement(44770074..44862339)	7.85123	-1.31849	0.000344042	ENSGALG00000027258
CDC45	15	967724..980147	35.8093	-1.41584	2.47876e-06	ENSGALG00000001616
CDC5L	3	108846159..108884707	39.488	-1.03608	0.678062	ENSGALG00000016704
CDC6	27	7211269..7215028	13.1687	1.03154	0.794713	ENSGALG00000051645
CDC7	8	complement(14895304..14912309)	33.9674	-1.7586	8.82119e-15	ENSGALG00000006051
CDC73	8	complement(3784395..3878789)	23.229	-1.43506	1.07289e-06	ENSGALG00000002469
CDCA3	1	complement(77922769..77924912)	87.4443	-1.25513	0.00263125	ENSGALG00000014513
CDCA4	5	complement(52134885..52142967)	40.6184	-2.24941	0	ENSGALG00000011692
CDCA7L	2	complement(30557467..30567159)	130.187	-1.40612	1.06662e-12	ENSGALG00000035978
CDCA9	11	complement(7727755..7733916)	8.74712	1.34626	0.00874408	ENSGALG00000021225
CDCP1	2	43004556..43025574	17.4209	-1.27631	0.00140962	ENSGALG00000040447
CDCP2	8	complement(25496702..25500343)	1.1056	3.56833	2.22885e-09	ENSGALG00000010752
CDH1	11	18870452..18879210	24.293	1.11145	0.189204	ENSGALG00000000608
CDH10	2	72101114..72196923	0.407042	-1.05674	0.794618	ENSGALG00000032022
CDH11	11	12119543..12198657	0.874694	1.67342	0.0049613	ENSGALG00000039985
CDH13	11	15966487..16395265	2.27378	1.46458	0.00282646	ENSGALG00000005483
CDH15	11	18561563..18609055	1.13997	2.83679	6.94039e-15	ENSGALG00000030040
CDH17	2	complement(125879843..125906330)	0.048659	19.9031	0.00424384	ENSGALG00000035094
CDH18	2	74190751..74441847	0.575827	1.71928	0.00705704	ENSGALG00000036097
CDH19	2	95113245..95216691	0	#NUM!	#NUM!	ENSGALG00000013775
CDH2	2	complement(104786041..104900468)	18.8227	5.76143	0	ENSGALG00000015132
CDH20	2	complement(68583087..68696145)	1.6327	2.17473	2.06499e-09	ENSGALG00000012906
CDH22	20	complement(10649497..10684260)	0.326062	-1.36465	0.190566	ENSGALG00000007211
CDH23	6	12523595..12618142	1.01864	-1.56086	0.00757636	ENSGALG00000036824
CDH4	20	7236310..7648851	0.620187	3.41964	5.00301e-10	ENSGALG00000005102
CDH5	11	complement(11518646..11547898)	0.0371556	-6.12844	0.00406952	ENSGALG00000032349
CDH6	2	complement(69267185..69363889)	0.186173	2.74725	0.000472338	ENSGALG00000012917
CDH7	2	complement(95468521..95545982)	3.82362	-3.01607	4.26906e-11	ENSGALG00000013782
CDH8	11	12824211..12973016	0.0512679	-1.05319	0.905952	ENSGALG00000005319
CDH9	2	71193073..71261863	0.0447743	8.92033	0.00374522	ENSGALG00000012923
CDHR1	6	complement(3766876..3800358)	0.0155345	1.45667	0.558383	ENSGALG00000002314
CDHR2	13	complement(11074501..11082223)	3.6599	17.4914	0	ENSGALG00000003285
CDHR4	12	complement(2841666..2846649)	0.0851759	1.73219	0.0951167	ENSGALG00000054583
CDIP1	14	12807823..12817482	5.5255	1.53597	0.00243126	ENSGALG00000036502
CDK1	6	complement(9409873..9417895)	472.451	-1.29806	5.6569e-08	ENSGALG00000003085
CDK10	11	18760175..18764817	6.76275	1.99186	3.86132e-10	ENSGALG00000006144
CDK12	27	6965457..6987194	49.4066	-1.23259	1.89526e-05	ENSGALG00000001731
CDK14	2	21788601..22097425	2.9714	1.37804	0.0227715	ENSGALG00000009062
CDK15	7	11591958..11617897	0.827184	-1.08678	0.70988	ENSGALG00000008428
CDK17	1	complement(45821229..45909169)	10.0082	-1.35996	6.11415e-05	ENSGALG00000011456
CDK18	26	2156870..2171973	1.55346	-1.18786	0.270197	ENSGALG00000000692
CDK19	3	66377571..66490935	2.4452	-1.29578	0.0981073	ENSGALG00000015051
CDK2	33	complement(7088723..7091089)	51.1111	1.17445	0.0398272	ENSGALG00000032699
CDK20	13	complement(619657..632067)	1.08373	-1.17969	0.308928	ENSGALG00000053478
CDK2AP1	15	5338142..5353602	5.71252	1.0449	0.68456	ENSGALG00000034919
CDK2AP2	5	649566..650442	28.2556	1.1166	0.437918	ENSGALG00000039190
CDK3	18	complement(4576203..4580639)	0.0702145	-1.01003	0.991946	ENSGALG00000008462
CDK5	2	328651..332784	8.15562	1.61288	9.94801e-05	ENSGALG00000051479
CDK5R1	27	complement(3889864..3890766)	3.78367	-1.13694	0.413963	ENSGALG00000041907
CDK5RAP1	20	complement(10334013..10342498)	22.515	-1.36073	3.86984e-05	ENSGALG00000006738
CDK5RAP3	27	complement(6492112..6496060)	15.5326	4.80086	0	ENSGALG00000036452
CDK6	2	complement(22703461..22836675)	12.9784	1.43527	8.02787e-07	ENSGALG00000009476
CDK7	Z	21927561..21950303	19.2774	-1.04065	0.65209	ENSGALG00000014790
CDK8	1	complement(177955965..178026108)	54.0335	-2.03986	0	ENSGALG00000017104
CDK9	17	complement(5268864..5275754)	19.4371	1.43024	1.60467e-06	ENSGALG00000035576
CDKAL1	2	complement(59039263..59415499)	13.0863	1.33202	0.000186839	ENSGALG00000012677
CDKL1	5	complement(57938576..57947538)	2.34362	1.63133	0.000219937	ENSGALG00000012295
CDKL2	4	complement(34029543..34062799)	2.97397	1.57274	0.00178385	ENSGALG00000010119
CDKL5	1	complement(121923761..122022946)	0.357465	2.08822	0.00056737	ENSGALG00000016529
CDKN1A	26	1599230..1602396	2.40574	-1.67148	0.000152752	ENSGALG00000028318
CDKN1B	1	72102062..72105400	11.124	-1.09187	0.365648	ENSGALG00000022980
CDKN2A	Z	complement(78846780..78856728)	0.244498	-7.68988	1.10065e-06	ENSGALG00000034505
CDKN2AIP	4	complement(39828633..39831534)	47.0388	-1.62364	3.19128e-11	ENSGALG00000010661
CDKN2B	Z	complement(78858726..78862135)	0.167091	2.12426	0.0293972	ENSGALG00000026137
CDKN2C	8	24299173..24303146	0.0524684	-1.24368	0.817925	ENSGALG00000010537
CDKN3	5	complement(56665337..56672072)	9.03319	-1.22061	0.105359	ENSGALG00000012220
CDO1	Z	73146956..73156876	5.95588	-1.39866	0.00531857	ENSGALG00000002358
CDON	24	complement(354765..382201)	3.34807	-1.04739	0.731508	ENSGALG00000035419
CDPF1	1	complement(71281100..71299679)	8.83847	1.10168	0.557351	ENSGALG00000028840
CDR2	14	complement(9101306..9114177)	5.7748	-1.27662	0.0538262	ENSGALG00000025743
CDR2L	18	10593558..10607717	1.5255	1.74243	0.000868871	ENSGALG00000026295
CDS1	4	46806174..46831897	2.84878	-1.36185	0.0275293	ENSGALG00000011227
CDS2	22	complement(459936..478794)	18.3236	-1.19856	0.0214831	ENSGALG00000030406
CDT1	11	18457285..18461372	45.4863	-1.72241	6.08266e-14	ENSGALG00000013784
CDV3	2	42576015..42583429	77.337	1.30059	0.000410339	ENSGALG00000032316
CDX1	13	complement(13936846..13947085)	3.21408	70.065	0	ENSGALG00000005679
CDX4	4	12107176..12115777	7.90315	131.638	0	ENSGALG00000007657
CDYL2	11	15268801..15320700	0.995004	1.55834	0.0169631	ENSGALG00000012978
CEBPB	20	complement(13708222..13709555)	22.4089	1.47551	2.94451e-07	ENSGALG00000008014
CEBPD	2	complement(107911432..107912427)	26.896	1.14283	0.290925	ENSGALG00000040180
CEBPG	11	10310202..10315738	22.7754	1.37078	2.57215e-05	ENSGALG00000032365
CEBPZ	3	complement(33619522..33634859)	33.5912	-1.24774	0.00336915	ENSGALG00000040335
CEBPZOS	3	33617924..33619979	20.5405	-1.22142	0.0890591	ENSGALG00000052063
CECR1	1	complement(61651327..61672321)	0.174776	-1.2396	0.309797	ENSGALG00000013031
CECR2	1	61682861..61775123	50.0817	-1.79554	0	ENSGALG00000013034
CEL	17	7073101..7078463	0.00310928	3.6631	0.557351	ENSGALG00000034436
CELA1	33	complement(5043391..5047091)	0.145023	-1.46003	0.266786	ENSGALG00000034825
CELA2A	21	5543786..5548558	2.90511	-2.32547	1.54306e-07	ENSGALG00000004568
CELF1	5	23040708..23093179	20.5223	-1.71922	8.08499e-14	ENSGALG00000008097
CELF2	1	6143111..6513417	1.10056	3.20101	4.04401e-15	ENSGALG00000034590
CELF3	25	complement(432852..440337)	0.319413	-1.49085	0.16613	ENSGALG00000028478
CELF5	28	1399710..1430678	0.392582	1.08279	0.671789	ENSGALG00000026716
CELSR2	26	1165982..1185894	1.69996	1.63049	2.8977e-05	ENSGALG00000032750
CEMIP	10	complement(12689664..12736649)	0.0579404	2.92691	0.00840984	ENSGALG00000006413
CEND1	5	673471..682120	0.588926	1.85136	0.0289723	ENSGALG00000032320
CenpA	16	2624745..2626354	14.7452	1.42782	0.0160714	ENSGALG00000037735
CENPC	4	complement(51571156..51602821)	19.2091	-1.71633	2.31582e-13	ENSGALG00000011683
CENPE	4	complement(60990743..61026616)	22.0969	1.18891	0.0238332	ENSGALG00000013208
CENPF	3	complement(21085200..21149788)	3.07125	2.70543	0	ENSGALG00000009690
CENPH	Z	21910292..21917147	41.2494	-1.04575	0.597981	ENSGALG00000014788
CENPI	4	complement(2078970..2095918)	4.96084	1.00279	0.983832	ENSGALG00000005038
CENPJ	1	180615148..180632384	4.04768	1.06435	0.666018	ENSGALG00000017148
CENPK	Z	complement(20549041..20570488)	24.2242	-1.10608	0.219634	ENSGALG00000014753
CENPL	8	complement(5931414..5934325)	19.5282	-2.40888	0	ENSGALG00000038411
CENPM	1	49462031..49468047	18.5421	-1.46091	5.03985e-07	ENSGALG00000011914
CENPN	11	15370178..15377758	15.3266	1.04734	0.591875	ENSGALG00000013494
CENPO	3	complement(105457089..105463791)	6.70613	-1.42141	0.000144077	ENSGALG00000016609
CENPP	12	complement(3743099..3861939)	10.5857	1.64644	8.44497e-07	ENSGALG00000004687
CENPQ	3	complement(108792603..108799691)	21.608	1.03795	0.669956	ENSGALG00000016692
CENPS	21	3735571..3738764	18.6425	1.25036	0.0148418	ENSGALG00000024481
CENPT	11	complement(860584..882868)	66.8029	-1.61868	3.21005e-11	ENSGALG00000028900
CENPU	4	39471077..39483120	6.63989	1.06802	0.52302	ENSGALG00000020210
CENPW	3	complement(59672610..59679644)	35.6773	-1.57001	1.2002e-09	ENSGALG00000027454
CENPX	18	5003097..5006173	16.7757	1.24328	0.00478989	ENSGALG00000043607
CEP104	21	923773..935424	3.18314	1.05701	0.681002	ENSGALG00000000978
CEP112	18	7450622..7589963	6.61668	1.77675	1.12784e-06	ENSGALG00000034989
CEP120	Z	complement(81708876..81746900)	5.89113	-1.14143	0.103996	ENSGALG00000005368
CEP126	1	complement(184104312..184140429)	0.134825	1.37734	0.256729	ENSGALG00000017190
CEP128	5	complement(40872945..40962655)	0.91992	1.07622	0.65209	ENSGALG00000010562
CEP131	18	9260044..9272559	52.2059	-1.06081	0.482604	ENSGALG00000006895
CEP135	4	complement(64924871..64954289)	2.87604	-1.01577	0.90711	ENSGALG00000013776
CEP162	3	77469083..77515525	1.95096	-1.07409	0.631564	ENSGALG00000015836
CEP164	24	5276096..5310519	7.53702	-1.57084	1.77651e-09	ENSGALG00000007310
CEP170	3	35325057..35413252	0.914833	3.08048	1.05615e-15	ENSGALG00000010733
CEP170P1	12	9157916..9234162	18.3614	-1.19518	0.000390734	ENSGALG00000005670
CEP19	9	4851073..4855829	1.3829	-1.49968	0.00230553	ENSGALG00000006405
CEP192	2	complement(96924967..96981295)	9.84901	-1.51652	1.55992e-08	ENSGALG00000035625
CEP250	20	complement(1216181..1250159)	2.52945	1.12903	0.39552	ENSGALG00000026151
CEP350	8	complement(6384431..6436044)	3.56033	-1.37794	2.45464e-05	ENSGALG00000003955
CEP41	1	complement(1605215..1614380)	12.7032	-1.57223	1.77434e-09	ENSGALG00000008103
CEP44	4	43667177..43710808	10.6556	-2.17278	0	ENSGALG00000020201
CEP55	6	complement(21375204..21388540)	13.015	-1.66641	1.40997e-11	ENSGALG00000006639
CEP57	1	complement(186545459..186558375)	13.4204	-1.67483	8.29723e-12	ENSGALG00000017201
CEP57L1	3	complement(67051451..67074362)	0.347443	-2.50924	0.000337554	ENSGALG00000015283
CEP63	9	3837537..3855471	6.42706	1.11071	0.41872	ENSGALG00000006632
CEP68	3	10567493..10575980	3.90909	1.16372	0.246323	ENSGALG00000008787
CEP70	7	28275428..28285479	23.6782	1.2118	0.0129336	ENSGALG00000012087
CEP76	2	97057241..97071814	5.85944	-1.46029	0.000789538	ENSGALG00000013858
CEP78	Z	37947914..37969665	7.41987	1.14024	0.30985	ENSGALG00000015179
CEP83	1	complement(45165398..45188550)	7.28204	1.32768	0.00693263	ENSGALG00000019336
CEP85	23	complement(332583..343552)	12.7635	-1.16861	0.0494888	ENSGALG00000042624
CEP85L	3	62906921..63044317	1.93468	-1.31642	0.0547652	ENSGALG00000014892
CEP89	11	complement(9962507..9982421)	22.7981	-1.64873	1.20814e-11	ENSGALG00000004756
CEP95	18	6895937..6909697	3.00989	-1.41843	0.00232753	ENSGALG00000003540
CEPT1	26	complement(1041982..1065980)	12.4765	1.02692	0.766733	ENSGALG00000000142
CER1	Z	complement(31707230..31708325)	19.7378	76.6219	0	ENSGALG00000005434
CERCAM	17	complement(5306106..5311904)	2.95661	1.97179	4.54292e-09	ENSGALG00000004986
CERK	1	complement(16257553..16300910)	1.85356	1.19677	0.189512	ENSGALG00000019397
CERS1	28	3831598..3842053	9.31818	1.31169	0.015466	ENSGALG00000003160
CERS2	25	complement(211764..215402)	56.3873	1.06796	0.432048	ENSGALG00000039141
CERS3	10	complement(17723587..17767097)	0.472834	1.23773	0.419015	ENSGALG00000014624
CERS5	33	5759528..5777842	14.6837	1.28565	0.00108974	ENSGALG00000039734
CERS6	7	complement(18943431..19054038)	0.947471	-1.30467	0.130667	ENSGALG00000010902
CERT1	Z	23905299..23977323	15.572	1.04216	0.722936	ENSGALG00000014952
CETN1	4	11283945..11289018	25.1747	-1.13255	0.123623	ENSGALG00000007510
CETN2	4	53633105..53638017	50.4789	-1.61367	5.25109e-11	ENSGALG00000026741
CETN3	Z	59940610..59957212	17.4137	1.01943	0.896612	ENSGALG00000014648
CETP	11	623460..629266	0.0266244	-4.84828	0.0724133	ENSGALG00000001234
CFAP100	12	11055336..11066489	0.146692	1.58066	0.180358	ENSGALG00000044610
CFAP126	25	3902218..3904457	0.24029	4.79261	0.0106639	ENSGALG00000038231
CFAP161	10	complement(12600776..12605757)	0.107582	1.23318	0.639875	ENSGALG00000021183
CFAP20	11	431054..437662	73.3711	-1.66798	1.76601e-12	ENSGALG00000032634
CFAP221	7	complement(28330072..28344049)	2.00136	-1.99961	6.14343e-07	ENSGALG00000012100
CFAP36	3	190028..207682	23.8626	1.3657	3.40455e-05	ENSGALG00000037504
CFAP44	1	84357507..84390333	0.341876	1.767	0.00348568	ENSGALG00000042577
CFAP45	25	3891408..3894593	2.71147	3.10448	7.2325e-12	ENSGALG00000043885
CFAP57	8	19971912..19993915	0.166094	1.00764	0.98421	ENSGALG00000009902
CFAP58	6	25241877..25296308	0.389663	-1.89209	0.00308696	ENSGALG00000008417
CFAP65	7	22324052..22340990	0.00539118	1.44398	0.655592	ENSGALG00000034212
CFAP69	2	21682611..21706828	1.60192	-1.61621	0.000782908	ENSGALG00000009026
CFAP70	14	13473277..13496508	0.357044	1.59362	0.0203357	ENSGALG00000002551
CFAP77	17	6827636..6880154	0.0421254	1.30273	0.72921	ENSGALG00000003545
CFAP97D1	27	complement(5891775..5895085)	2.95312	-2.88745	7.82722e-14	ENSGALG00000046316
CFAP99	4	complement(82596511..82644224)	2.49976	1.06513	0.681639	ENSGALG00000015685
CFC1	Z	complement(42432329..42437371)	115.653	-3.38484	0	ENSGALG00000012623
CFD	28	2928051..2932763	1.03339	2.16039	3.1311e-06	ENSGALG00000040832
CFDP1	11	complement(1980933..2031846)	55.6951	1.5941	1.93734e-10	ENSGALG00000002853
CFI	4	58121540..58134365	0.111744	2.39084	0.0220455	ENSGALG00000012126
CFL2	5	complement(36173425..36176185)	70.5729	-1.0168	0.852036	ENSGALG00000010027
CFLAR	7	11400646..11419712	2.94833	-1.11155	0.428377	ENSGALG00000008240
CFTR	1	complement(24695865..24779958)	0.0523768	1.07526	0.833009	ENSGALG00000032986
CG-16	4	49726591..49735575	32.328	2.56118	0	ENSGALG00000042020
CG-1B	1	complement(51166508..51169768)	25.7054	-1.03573	0.826279	ENSGALG00000012420
CGA	3	76586294..76603827	0.0213759	-1.8311	0.294285	ENSGALG00000015824
CGAS	3	81528332..81532592	7.40619	-1.03895	0.778846	ENSGALG00000015925
CGGBP1	1	complement(90031206..90034767)	7.61986	-1.00649	0.951791	ENSGALG00000015400
CGNL1	10	complement(7768069..7808270)	17.4551	-2.16968	0	ENSGALG00000004294
CGNRH-R	10	18251243..18252725	0.0924528	-1.80881	0.200626	ENSGALG00000021020
CGRRF1	5	complement(56630914..56641644)	4.30825	-1.31269	0.0302545	ENSGALG00000012206
CH25H	6	complement(20161234..20165780)	0.608491	-3.00193	4.08862e-06	ENSGALG00000006352
CHAC1	5	24667321..24669438	0.743981	-1.20108	0.336567	ENSGALG00000027874
CHAC2	3	complement(3044379..3055276)	1.95274	1.97701	2.94338e-07	ENSGALG00000008182
CHADL	1	49754389..49758184	0.952811	3.10019	4.53274e-08	ENSGALG00000011970
CHAF1A	28	2605859..2620370	21.667	1.51547	1.71586e-08	ENSGALG00000001126
CHAF1B	1	108001836..108019446	24.5845	-1.21772	0.0101018	ENSGALG00000016042
CHAMP1	1	complement(138242421..138251129)	59.0269	-1.27346	0.00123672	ENSGALG00000016813
CHAT	6	complement(3650070..3681305)	0.0801974	1.6702	0.189649	ENSGALG00000002289
CHCHD1	6	complement(16766053..16768405)	37.2845	1.0928	0.286263	ENSGALG00000028809
CHCHD10	15	complement(8254366..8255372)	55.2318	1.70725	3.73397e-07	ENSGALG00000028810
CHCHD2P9	19	complement(5051702..5054408)	282.911	1.38499	8.98552e-06	ENSGALG00000002495
CHCHD3	1	2596212..2783089	120.061	2.06623	0	ENSGALG00000006489
CHCHD4	12	complement(11166241..11175396)	47.2509	-1.89718	0	ENSGALG00000006328
CHCHD5	30	complement(1091930..1094312)	36.9261	-1.39991	8.56245e-06	ENSGALG00000030457
CHD1L	1	complement(81317906..81339566)	10.0992	1.91476	1.6107e-11	ENSGALG00000015038
CHD1Z	Z	51359549..51407969	15.3779	-1.25718	0.0024113	ENSGALG00000014642
CHD2	10	15061660..15113883	2.68906	2.08429	2.12838e-09	ENSGALG00000006949
[truncated: 14,879 more rows]

## Sheet: NSR vs CR
Name	Chromosome	Region	Max group mean	Fold change	FDR p-value	ENSEMBL
MARC1	3	complement(18723065..18732704)	9.71583	-1.27976	0.00122888	ENSGALG00000009453
MARCH1	4	complement(23437223..23636944)	1.19295	-3.06426	0	ENSGALG00000009520
MARCH2	28	complement(911079..922400)	7.17105	1.70908	9.43795e-05	ENSGALG00000000599
MARCH3	Z	complement(56447630..56473532)	0.584347	2.0217	0.0130306	ENSGALG00000028673
MARCH4	7	23390686..23468470	0.845628	-3.63066	1.64973e-09	ENSGALG00000029675
MARCH5	6	complement(21783366..21806151)	35.974	1.64875	5.40998e-12	ENSGALG00000032234
MARCH6	2	complement(78272433..78316254)	13.2288	1.56713	8.20301e-10	ENSGALG00000035699
MARCH7	7	36683241..36708553	78.9173	1.46111	1.71213e-15	ENSGALG00000012584
MARCH8	6	complement(18496927..18582316)	2.71311	1.54659	0.000125863	ENSGALG00000005867
MARCH11	2	75767746..75798868	0.202375	3.17104	0.00225434	ENSGALG00000042584
SEPT5	15	1038490..1075779	8.58637	1.47293	2.02675e-07	ENSGALG00000001688
SEPT6	4	16507527..16532945	49.0149	-2.02891	0	ENSGALG00000008633
SEPT7	2	complement(46848093..46920608)	98.5504	-1.02692	0.757546	ENSGALG00000032830
A1CF	6	complement(10482683..10502453)	0.0201823	4.99986	0.134334	ENSGALG00000003765
A4GALT	1	complement(68335336..68348032)	2.94263	1.26793	0.018811	ENSGALG00000014128
A4GNT	9	4278717..4281923	0.0837827	1.32318	0.603061	ENSGALG00000006600
AAAS	33	complement(7355723..7362680)	19.6741	-1.24779	0.00375243	ENSGALG00000032843
AACS	15	complement(4746626..4784057)	1.71434	-1.12979	0.408485	ENSGALG00000002899
AADAC	9	complement(23596912..23603064)	0.780895	2.20533	1.6336e-05	ENSGALG00000010364
AADAT	4	25220326..25235195	3.84451	-1.08546	0.511261	ENSGALG00000009655
AAGAB	10	complement(19195522..19311098)	16.7113	-1.0545	0.538069	ENSGALG00000007887
AAK1	22	173612..227990	12.4354	2.57709	0	ENSGALG00000041911
AAMDC	1	complement(194367094..194374727)	2.76931	-1.36802	0.0336524	ENSGALG00000041949
AAMP	7	22565740..22573403	8.68831	-1.7087	3.29622e-13	ENSGALG00000011445
AANAT	18	complement(4373834..4377659)	2.50821	2.73614	3.13684e-11	ENSGALG00000001955
AAR2	20	258118..263562	29.7935	-1.64169	1.21992e-11	ENSGALG00000001034
AARS	11	1173212..1185606	51.3105	-1.42465	1.74133e-13	ENSGALG00000001965
AARS2	3	30320173..30336985	5.01384	1.11576	0.406202	ENSGALG00000035337
AARSD1	27	complement(7907883..7912277)	5.84537	1.28743	0.028321	ENSGALG00000002880
AASDH	4	64787542..64807047	11.5575	1.04985	0.572236	ENSGALG00000013764
AASDHPPT	1	complement(182413608..182437196)	1.9582	1.3815	0.033448	ENSGALG00000027981
AASS	1	23009937..23038493	1.29157	1.50725	0.00227715	ENSGALG00000008953
AATF	19	8547245..8588658	58.3057	-3.39533	0	ENSGALG00000005420
AATK	18	9275749..9296161	16.1669	3.3443	0	ENSGALG00000006901
ABAT	14	complement(10466461..10508368)	8.50093	-1.36101	0.00182319	ENSGALG00000007334
ABCA1	Z	complement(54811100..54902450)	47.0411	-1.92538	7.96732e-09	ENSGALG00000015433
ABCA12	7	complement(4266278..4345086)	0.839036	10.3768	0	ENSGALG00000003553
ABCA2	17	complement(781741..814817)	13.6574	-1.4395	6.25143e-07	ENSGALG00000036894
ABCA3	14	complement(13973612..13994515)	17.5751	1.04819	0.581385	ENSGALG00000037837
ABCA4	8	14062866..14135100	0.28629	2.68205	1.51804e-07	ENSGALG00000005752
ABCA5	18	complement(7950536..7974012)	2.4872	-1.22064	0.0732143	ENSGALG00000004333
ABCB1_1	2	complement(20665075..20706383)	0.0232798	1.21432	0.707254	ENSGALG00000008912
ABCB1_2	2	complement(20712045..20753904)	0.157851	2.19468	0.00017185	ENSGALG00000053916
ABCB10	3	complement(40129566..40145393)	10.7047	-1.07258	0.488874	ENSGALG00000011096
ABCB11	7	18864633..18912832	4.15931	2.82744	0	ENSGALG00000010891
ABCB6	7	22229319..22237930	4.40974	-1.57077	1.81094e-06	ENSGALG00000029672
ABCB7	4	complement(12513106..12540210)	16.1639	-1.03614	0.686127	ENSGALG00000007788
ABCB8	2	complement(337915..344446)	1.44591	-1.22918	0.192692	ENSGALG00000031243
ABCB9	15	5511096..5523595	6.51096	4.28373	0	ENSGALG00000003736
ABCC1	14	8040974..8088595	7.44612	-1.26736	0.00189497	ENSGALG00000006646
ABCC4	1	147543882..147692199	2.97854	-2.18109	2.65507e-13	ENSGALG00000016896
ABCC5	9	complement(15881970..15921221)	5.62636	1.50873	2.45003e-05	ENSGALG00000008369
ABCC6	14	complement(8092682..8116502)	0.73821	1.68733	0.000295184	ENSGALG00000038152
ABCC8	5	complement(12070315..12134884)	2.37197	2.53444	1.62534e-13	ENSGALG00000006172
ABCC9	1	66874049..66946411	0.0377815	-1.17288	0.691047	ENSGALG00000013244
ABCD2	1	15407886..15449742	12.6645	1.75532	2.67899e-08	ENSGALG00000042554
ABCD3	8	complement(13947647..13974017)	13.4653	1.14656	0.0841038	ENSGALG00000005647
ABCD4	5	complement(38063993..38077282)	9.41059	1.27329	0.0463258	ENSGALG00000010229
ABCE1	4	31010883..31024926	119.65	-1.90841	0	ENSGALG00000009961
ABCF2	2	159572..241719	164.914	-2.13703	0	ENSGALG00000034573
ABCF3	9	15997173..16005085	50.0749	1.18102	0.030237	ENSGALG00000008480
ABCG1	1	110622794..110676191	1.33762	1.22977	0.157594	ENSGALG00000016164
ABCG2	6	18374424..18392107	5.01095	-1.44324	0.00044673	ENSGALG00000030677
ABCG4	24	complement(4304182..4310313)	5.28196	6.73912	0	ENSGALG00000006795
ABCG5	3	complement(25331747..25347053)	0.0181202	1.07495	0.935094	ENSGALG00000009955
ABCG8	3	25344295..25359387	0	#NUM!	#NUM!	ENSGALG00000009958
ABHD10	1	89812172..89817466	2.48284	1.08614	0.575408	ENSGALG00000015378
ABHD11	19	complement(851485..853634)	14.8346	2.75466	0	ENSGALG00000001056
ABHD12	3	complement(4209087..4236900)	8.70271	-1.23525	0.00682054	ENSGALG00000008525
ABHD13	1	complement(141647287..141655299)	19.4811	-1.55691	1.9568e-09	ENSGALG00000016853
ABHD14A	12	complement(3540358..3541462)	1.11304	-1.52072	0.0747487	ENSGALG00000045658
ABHD14B	12	3541944..3542857	8.88934	-1.13904	0.363786	ENSGALG00000038589
ABHD17A	28	2319159..2324421	137.261	-1.89758	0	ENSGALG00000041163
ABHD17B	Z	complement(35550979..35630494)	10.3867	1.13777	0.103091	ENSGALG00000015138
ABHD17C	10	complement(12796230..12826671)	11.146	-1.29579	0.000781875	ENSGALG00000006420
ABHD18	4	34368754..34391463	8.45285	1.2013	0.0186028	ENSGALG00000010201
ABHD2	10	complement(13427782..13462876)	14.5789	2.45217	0	ENSGALG00000006689
ABHD3	2	complement(102443796..102465867)	1.36796	7.02539	0	ENSGALG00000014938
ABHD4	2	complement(40792849..40822455)	2.25702	1.31235	0.0193921	ENSGALG00000040363
ABHD6	12	9340653..9350933	6.49433	2.83942	0	ENSGALG00000005696
ABHD8	28	complement(3491426..3494556)	0.0886881	-1.2867	0.581385	ENSGALG00000036297
ABI1	2	16014648..16093019	35.0486	-1.01299	0.8896	ENSGALG00000007547
ABI2	7	complement(13598813..13653730)	23.0223	-1.65073	5.4049e-12	ENSGALG00000008714
ABI3	27	complement(6041139..6044622)	0.849817	2.40783	0.000525244	ENSGALG00000044071
ABL1	17	6313958..6334825	10.8327	-1.69203	1.49582e-12	ENSGALG00000003875
ABL2	8	6586590..6619960	7.76913	-1.22326	0.00997697	ENSGALG00000030357
ABLIM1	6	complement(28775575..28948158)	2.16162	1.10345	0.528659	ENSGALG00000009048
ABLIM2	4	complement(80649049..80786524)	0.811484	4.38025	0	ENSGALG00000043448
ABLIM3	13	complement(9263565..9297986)	0.751064	6.57484	0	ENSGALG00000002790
ABR	19	6464720..6487543	2.73234	-1.44624	0.00863957	ENSGALG00000004364
ABRA	2	complement(131587261..131592411)	0.0085934	-1.85478	0.636379	ENSGALG00000041043
ABRACL	3	complement(54176664..54179502)	27.8176	-1.43482	0.00143257	ENSGALG00000013826
ABTB1	12	complement(10069635..10096797)	10.9177	1.25734	0.00264351	ENSGALG00000005999
ACAA1	2	complement(4788891..4796965)	2.49928	-1.66985	0.00129927	ENSGALG00000005860
ACAA2	Z	985677..998088	38.7195	-1.07337	0.582586	ENSGALG00000031142
ACACA	19	complement(8593460..8693146)	12.9197	-1.32978	0.000125915	ENSGALG00000005439
ACAD11	2	complement(42247131..42275377)	2.95312	1.66784	0.000104248	ENSGALG00000035949
ACAD8	24	2590528..2597651	3.83881	-1.3484	0.0077263	ENSGALG00000001557
ACAD9	12	complement(5621659..5646173)	43.1372	1.06471	0.457525	ENSGALG00000005034
ACADL	7	complement(2771932..2785778)	10.6961	-2.70671	0	ENSGALG00000002891
ACADS	15	complement(9463306..9470871)	6.08136	-1.29487	0.0148838	ENSGALG00000007072
ACADSB	6	32401514..32418773	3.90881	-1.51221	8.67304e-06	ENSGALG00000041417
ACAN	10	complement(13489102..13532280)	0.0223012	2.14335	0.0835848	ENSGALG00000006725
ACAP1	KZ626839.1	660043..672952	0.586116	1.8856	0.00164979	ENSGALG00000040351
ACAP2	9	12850505..12907216	8.15273	1.02395	0.792803	ENSGALG00000007040
ACAP3	21	2384332..2446767	3.83657	2.79934	0	ENSGALG00000033293
ACAT1	1	complement(181673539..181685617)	69.9055	-1.10673	0.209082	ENSGALG00000017163
ACAT2	3	complement(45699532..45707626)	56.577	-1.45504	3.30161e-07	ENSGALG00000011659
ACBD3	3	17212579..17230427	21.8806	-1.24814	0.00341977	ENSGALG00000009246
ACBD5	2	complement(15965524..15992654)	22.836	2.05706	0	ENSGALG00000007519
ACBD6	8	6289074..6355763	49.7865	1.24615	0.00393583	ENSGALG00000003924
ACBD7	2	20619979..20622930	4.9644	1.67021	0.000295597	ENSGALG00000019663
ACE	27	5066557..5082805	0.182557	1.74354	0.0142274	ENSGALG00000000498
ACE2	1	123308765..123331190	0.0549817	1.3531	0.469483	ENSGALG00000016554
ACER1	28	complement(1807297..1815894)	0.0454126	2.89778	0.243175	ENSGALG00000001592
ACER2	Z	33744116..33762006	4.80315	3.07585	8.70094e-16	ENSGALG00000015081
ACER3	1	complement(194764118..194819371)	11.4084	-1.12011	0.163481	ENSGALG00000000755
ACHE	31	2208184..2214141	0.346434	1.4451	0.125045	ENSGALG00000047182
ACKR2	2	2162908..2166703	0.707946	1.90082	0.00182659	ENSGALG00000005305
ACKR4	2	42256779..42262620	0.061864	-1.06983	0.857641	ENSGALG00000041491
ACLY	27	complement(7521200..7545007)	38.7694	-1.68049	0	ENSGALG00000003475
ACMSD	7	30420994..30458182	0.118495	21.286	0.00154259	ENSGALG00000012197
ACO1	Z	71167702..71204524	33.3025	-2.04414	0	ENSGALG00000002162
ACO2	1	complement(49608449..49628904)	71.8658	-1.72022	0	ENSGALG00000011950
ACOD1	1	complement(155850483..155873611)	0.0219825	-1.24284	0.696061	ENSGALG00000016919
ACOT11	8	25581818..25591828	1.00011	-1.07192	0.666762	ENSGALG00000010785
ACOT12	Z	63906538..63937293	2.23435	1.15287	0.383604	ENSGALG00000015616
ACOT13	2	complement(90236164..90240896)	38.1451	-2.63582	0	ENSGALG00000013632
ACOT7	21	622081..629374	19.5122	-1.30632	0.000368562	ENSGALG00000000652
ACOT8	20	complement(10516581..10518982)	9.95177	1.41588	0.000168785	ENSGALG00000006842
ACOT9	1	119754033..119774891	16.89	-1.01011	0.915221	ENSGALG00000016351
ACOX1	18	4586308..4604300	23.5673	1.2707	0.00144531	ENSGALG00000002159
ACOX2	12	complement(12238654..12252445)	0.628674	-1.28534	0.19795	ENSGALG00000007132
ACOX3	4	complement(80933353..80968494)	1.30792	-1.58044	0.000457425	ENSGALG00000015591
ACP1	3	91915385..91937137	50.5777	-1.30279	0.000397537	ENSGALG00000016363
ACP2	5	23379940..23388853	27.9856	-1.132	0.118024	ENSGALG00000008211
ACP5	30	complement(397120..399963)	4.79585	-1.17709	0.28417	ENSGALG00000032854
ACP6	1	complement(93810698..93817896)	19.2895	1.13648	0.118338	ENSGALG00000015485
ACPP	2	42151939..42170575	0.88017	-1.28388	0.195512	ENSGALG00000043415
ACSBG1	10	4198612..4227772	1.13047	3.94078	6.39365e-14	ENSGALG00000003286
ACSBG2	28	1746737..1763012	4.82334	-2.04682	0	ENSGALG00000001749
ACSF2	18	complement(10339902..10375108)	8.17877	-2.73085	0	ENSGALG00000019768
ACSL1	4	39432686..39469690	70.8027	-2.81823	0	ENSGALG00000010628
ACSL3	9	8222654..8263172	24.274	1.3248	0.000164308	ENSGALG00000005206
ACSL4	4	13761450..13795773	5.62309	-1.23197	0.0382607	ENSGALG00000008088
ACSL5	6	27661391..27681605	0.0749965	2.44976	0.0136177	ENSGALG00000008840
ACSM3	14	15208575..15219030	0.117145	6.51016	3.96539e-05	ENSGALG00000002200
ACSM5	14	complement(14826694..14843917)	0.0254212	-3.29684	0.13177	ENSGALG00000042446
ACSS1	3	complement(15944552..15976454)	2.61303	1.73985	5.14919e-05	ENSGALG00000008632
ACSS2	20	complement(2633593..2665223)	4.91713	-1.3199	0.00416675	ENSGALG00000003362
ACSS3	1	40199693..40276809	5.00151	-2.10822	2.40802e-11	ENSGALG00000010940
ACTA1	3	complement(40087452..40090517)	6.53706	1.08284	0.500691	ENSGALG00000011086
ACTA2	6	complement(20062668..20118932)	0.185262	3.37565	3.63802e-07	ENSGALG00000006343
ACTB	14	complement(4573328..4577556)	2028.45	-1.72264	0	ENSGALG00000009621
ACTC1	5	32480478..32485436	7.02125	-1.70845	1.62437e-09	ENSGALG00000009844
ACTG1	18	9187889..9190934	1312.13	1.0395	0.483815	ENSGALG00000028749
ACTG2	22	3827641..3830849	1.17485	3.27769	2.35178e-09	ENSGALG00000041634
ACTL6A	9	complement(17592937..17602342)	44.4198	-1.69852	4.37148e-06	ENSGALG00000009061
ACTL6B	30	937708..943152	0.577368	2.5527	1.80701e-05	ENSGALG00000030087
ACTN1	5	28427292..28508904	242.502	-1.20807	9.79406e-05	ENSGALG00000042458
ACTN2	3	complement(37710303..37774495)	0.479272	1.91624	0.000332378	ENSGALG00000014463
ACTN4	32	69421..88066	25.4427	-1.79563	8.70094e-16	ENSGALG00000036496
ACTR10	5	complement(55475250..55494935)	19.9449	-1.94113	0	ENSGALG00000012041
ACTR1A	6	complement(24122168..24136313)	43.3011	-1.22615	3.31358e-05	ENSGALG00000008086
ACTR2	3	10612572..10632536	137.338	1.40603	7.59499e-13	ENSGALG00000008779
ACTR3	7	complement(29611431..29637868)	71.0206	-1.19667	0.0183929	ENSGALG00000012159
ACTR5	20	3738686..3748958	20.8342	-1.54922	3.49678e-09	ENSGALG00000003559
ACTR6	1	47242444..47251617	72.4663	-2.06921	0	ENSGALG00000040976
ACTR8	12	complement(7633818..7641257)	39.2021	-1.17328	0.0386934	ENSGALG00000005385
ACVR1	7	complement(36257915..36304135)	29.1025	-1.35488	3.95193e-05	ENSGALG00000037301
ACVR1B	33	3279533..3294139	22.2582	-1.03466	0.695769	ENSGALG00000029599
ACVR1C	7	complement(36236395..36252054)	0.293645	2.72504	0.000201939	ENSGALG00000041257
ACVR2A	7	34497511..34552031	34.2748	1.16885	0.0438191	ENSGALG00000012444
ACVR2B	2	complement(5811828..5901800)	4.89961	-1.75126	4.18817e-06	ENSGALG00000006158
ACVRL1	33	3272217..3278783	0.0692172	-3.75274	0.00409185	ENSGALG00000035635
ACYP1	5	complement(38361141..38362156)	33.2208	1.23976	0.00590277	ENSGALG00000010307
ACYP2	3	complement(2880596..2928699)	3.42563	2.03533	6.88642e-10	ENSGALG00000027632
ADA	20	5355077..5367709	1.62464	1.21008	0.17147	ENSGALG00000004170
ADAL	10	6684696..6695463	6.4581	1.57017	4.51087e-06	ENSGALG00000004038
ADAM10	10	7384780..7427378	26.4191	-1.49535	3.47563e-08	ENSGALG00000004212
ADAM11	27	3641617..3651847	0.240675	1.79234	0.0173634	ENSGALG00000035673
ADAM12	6	complement(33533589..33704427)	8.46487	-3.26752	0	ENSGALG00000041255
ADAM17	3	complement(96213351..96245797)	24.1819	-1.12308	0.144507	ENSGALG00000016427
ADAM19	13	12027893..12054652	0.601824	-1.28338	0.159182	ENSGALG00000003744
ADAM20_1	5	27660750..27663048	0.452357	-1.03757	0.871655	ENSGALG00000013838
ADAM20_2	15	6541220..6543679	0.0444722	-2.17961	0.140633	ENSGALG00000021341
ADAM22	2	20850062..20974465	0.376079	-1.10401	0.633132	ENSGALG00000008976
ADAM23	7	complement(12447136..12519795)	1.73604	2.56469	3.60442e-12	ENSGALG00000008582
ADAM32	22	2764386..2769806	0.165761	1.21306	0.545603	ENSGALG00000047639
ADAM33	4	complement(89568221..89591688)	0.0329905	1.35348	0.547419	ENSGALG00000030602
ADAM8	6	complement(10021089..10029590)	10.3486	1.55297	0.000181748	ENSGALG00000053549
ADAM9	22	2737380..2757692	9.40745	1.41165	9.05829e-05	ENSGALG00000003398
ADAMTS1	1	complement(104340407..104345964)	2.47769	1.61876	0.000201029	ENSGALG00000040342
ADAMTS10	28	complement(1861080..1896528)	0.279398	-1.73226	0.00763808	ENSGALG00000033157
ADAMTS12	Z	complement(10140727..10313424)	0.532291	1.79863	0.00256144	ENSGALG00000003295
ADAMTS14	6	12257165..12275117	6.34571	3.55442	0	ENSGALG00000039219
ADAMTS15	24	1706345..1715873	0.909348	11.3788	0	ENSGALG00000001407
ADAMTS17	10	complement(17545577..17715273)	0.445813	-1.06992	0.740674	ENSGALG00000038688
ADAMTS18	11	complement(13794910..13862852)	1.1129	1.08165	0.619323	ENSGALG00000005347
ADAMTS19	Z	complement(45410076..45570562)	0.0769195	-1.17192	0.587772	ENSGALG00000000151
ADAMTS2	13	14367414..14532703	0.282781	2.50767	1.44808e-05	ENSGALG00000032974
ADAMTS20	1	complement(30046660..30129302)	1.74186	1.17749	0.17706	ENSGALG00000009572
ADAMTS3	4	complement(50473922..50604585)	1.86473	2.3719	1.7779e-11	ENSGALG00000011623
ADAMTS4	25	complement(3958394..3965648)	0.129534	1.25265	0.519492	ENSGALG00000030502
ADAMTS5	1	complement(104379620..104419315)	0.369462	10.1389	5.34765e-13	ENSGALG00000015795
ADAMTS6	Z	complement(20369274..20519860)	0.63855	1.04208	0.841135	ENSGALG00000014751
ADAMTS7	10	20114123..20157777	3.46024	3.64924	0	ENSGALG00000008164
ADAMTS8	24	complement(1687768..1698988)	9.02037	16.4795	0	ENSGALG00000001370
ADAMTS9	12	complement(14132885..14195481)	6.40526	-1.29957	0.00159723	ENSGALG00000041750
ADAMTSL1	Z	33117991..33546156	0.095484	-1.2383	0.360652	ENSGALG00000020554
ADAMTSL2	17	7269757..7290205	0.868896	2.51947	4.49168e-09	ENSGALG00000002955
ADAMTSL5	28	complement(3331413..3336022)	0.442683	10.9074	0	ENSGALG00000024298
ADAP2	18	6639244..6650095	0.557318	1.11266	0.610574	ENSGALG00000003319
ADAR	25	complement(2955362..2966558)	25.8385	-1.17648	0.0350293	ENSGALG00000021475
ADARB1	7	7259184..7325166	22.95	1.37589	2.11812e-05	ENSGALG00000007527
ADARB2	2	complement(10527604..10822309)	0.00433366	5.85994	0.395049	ENSGALG00000006797
ADAT1	11	19878815..19899510	2.3515	1.47731	0.00823114	ENSGALG00000000908
ADCK1	5	39583740..39664776	10.3839	1.41276	4.90452e-05	ENSGALG00000010504
ADCK2	1	56891283..56901579	2.90103	-1.22428	0.174372	ENSGALG00000012863
ADCY1	2	54710632..54882357	0.0466505	1.43894	0.386515	ENSGALG00000031170
ADCY2	2	complement(79237722..79440729)	0.235345	3.32192	1.78128e-07	ENSGALG00000013060
ADCY3	3	105444375..105456601	2.23796	2.06831	3.50781e-09	ENSGALG00000016608
ADCY6_1	7	complement(26948199..27144911)	1.25231	-1.20477	0.162111	ENSGALG00000031244
ADCY6_2	33	complement(3371650..3389497)	5.53603	1.75488	5.01052e-10	ENSGALG00000050760
ADCY7	11	complement(6526571..6580958)	0.770823	9.31934	0	ENSGALG00000003837
ADCY8	2	complement(140875182..140993382)	0.193853	-1.26757	0.325395	ENSGALG00000030251
ADCY9	14	complement(12988577..13047466)	3.96449	1.10699	0.443937	ENSGALG00000007779
ADCYAP1	2	complement(101835010..101839411)	1.54237	2.56049	1.02769e-06	ENSGALG00000014858
ADCYAP1R1	2	1432870..1562154	14.58	-1.69332	2.25288e-08	ENSGALG00000005223
ADD1	4	complement(82295739..82352947)	15.7346	1.02949	0.737716	ENSGALG00000015664
ADD2	22	4084885..4104541	0.0763641	1.06282	0.870442	ENSGALG00000026948
ADD3	6	26669740..26768280	26.4404	-1.26944	0.0014248	ENSGALG00000008542
ADGRA1	6	complement(22597002..22847758)	0.173412	1.92292	0.0061633	ENSGALG00000007045
ADGRA2	22	2510164..2527342	1.03916	6.47343	0	ENSGALG00000003118
ADGRA3	4	74457009..74485585	10.1965	-1.08756	0.316746	ENSGALG00000033470
ADGRB1	2	147556277..147834791	0.683635	1.17941	0.26029	ENSGALG00000033960
ADGRB2	23	complement(5139803..5162948)	0.0758436	-1.10937	0.70861	ENSGALG00000043209
ADGRB3	3	complement(83255916..83705954)	0.630805	4.33467	0	ENSGALG00000016176
ADGRD1	15	complement(3354437..3473621)	0.11977	1.10122	0.721582	ENSGALG00000002557
ADGRD2	17	9704130..9726809	0.608906	1.95368	6.80303e-05	ENSGALG00000001094
ADGRF2	3	110067035..110073729	0.0540772	-2.17382	0.0369072	ENSGALG00000016723
ADGRF5	3	complement(109877939..109899864)	0.0476716	1.89616	0.138514	ENSGALG00000039320
ADGRG1	11	complement(532295..541816)	11.331	2.02264	0	ENSGALG00000037939
ADGRG2	1	121777765..121819130	2.00988	1.7176	1.04569e-05	ENSGALG00000016511
ADGRG5	11	complement(543433..548011)	0.118067	1.99181	0.0401436	ENSGALG00000001149
ADGRG6	3	complement(52959497..53067360)	1.18093	3.00974	2.531e-15	ENSGALG00000013803
ADGRG7	1	86063936..86086125	0	#NUM!	#NUM!	ENSGALG00000015294
ADGRL2	8	complement(17785587..18095888)	11.3789	1.10049	0.238301	ENSGALG00000036789
ADGRL3	4	47983446..48374220	1.26587	-2.3118	1.50736e-09	ENSGALG00000011319
ADGRL4	8	18695737..18954195	0.0168476	3.11211	0.158234	ENSGALG00000008890
ADH1C	4	complement(59984686..59995027)	0.402044	2.59633	3.65434e-05	ENSGALG00000030614
ADH4	4	complement(59946344..59954096)	75.0652	-1.25405	0.00261382	ENSGALG00000012245
ADH6	4	complement(59962436..59973183)	0.952971	-2.52417	6.29326e-09	ENSGALG00000020160
ADI1	3	complement(93689037..93695541)	31.3589	-1.27308	0.0129718	ENSGALG00000025796
ADIPOQ	9	complement(5398453..5403001)	0.0351691	1.20454	0.735981	ENSGALG00000005554
ADIPOR1	26	1106026..1112697	28.3321	-1.30014	0.000466262	ENSGALG00000000094
ADIPOR2	1	60925606..60965997	17.7022	1.68965	2.00244e-12	ENSGALG00000035533
ADIRF	6	3352386..3354716	0.100178	-1.46674	0.548072	ENSGALG00000030461
ADK	6	complement(15948142..16221228)	44.5947	-2.06516	0	ENSGALG00000005057
ADMP	28	complement(993850..996088)	9.87117	-4.13914	0	ENSGALG00000037408
ADNP	20	13406400..13427696	27.3299	-1.69619	2.60691e-13	ENSGALG00000007989
ADNP2	2	complement(56051752..56063679)	52.8166	-1.23382	0.00525983	ENSGALG00000035669
ADORA1	26	991509..1008522	0.414599	1.89131	0.00460696	ENSGALG00000000168
ADORA2A	15	complement(8766745..8783957)	2.02592	1.77393	8.65659e-06	ENSGALG00000006642
ADORA2B	19	6587381..6595618	0.333162	-1.04777	0.875794	ENSGALG00000014182
ADORA3	26	complement(3223957..3226298)	0.150867	4.62645	0.000193239	ENSGALG00000001462
ADPGK	10	complement(2179000..2190828)	10.9349	-2.18104	0	ENSGALG00000001788
ADPRH	1	complement(93651767..93662293)	1.83708	1.31337	0.0771209	ENSGALG00000015473
ADPRHL2	23	complement(4288423..4294399)	30.4056	-1.11136	0.188219	ENSGALG00000002304
ADPRM	18	693631..697542	7.20457	1.39875	0.000254905	ENSGALG00000041763
ADRA1A	22	5083582..5098900	0.448443	1.37975	0.142506	ENSGALG00000000469
ADRA1B	13	complement(8713341..8730589)	0.25525	-2.16277	0.00135648	ENSGALG00000001416
ADRA1D	4	88341840..88377988	0.21836	1.26059	0.485956	ENSGALG00000038787
ADRA2A	6	27190992..27192326	1.67786	2.1001	3.37639e-06	ENSGALG00000023521
ADRA2B	22	5334110..5335714	2.80465	-1.99138	1.39272e-07	ENSGALG00000052016
ADRA2C	4	complement(81576968..81578308)	5.67427	1.78235	5.7925e-06	ENSGALG00000015608
ADRB1	6	28606240..28608617	3.57623	-2.03427	1.34063e-08	ENSGALG00000008949
ADRB2	13	complement(9348431..9371027)	0.125132	2.09684	0.0839267	ENSGALG00000040035
ADRM1	20	7823884..7830932	235.066	1.97709	0	ENSGALG00000005200
ADSL	1	complement(50091088..50106774)	76.7998	1.20665	0.0136797	ENSGALG00000012034
ADSS	3	34865405..34930518	111.658	-1.97931	0	ENSGALG00000010702
ADSSL1	5	51739659..51762064	1.23955	1.23739	0.212015	ENSGALG00000011618
ADTRP	2	62886571..62917186	0.0265229	-1.68067	0.485976	ENSGALG00000032683
AEBP1	22	complement(5268107..5279496)	3.11597	1.93678	8.49253e-09	ENSGALG00000041834
AEBP2	1	64536241..64585951	8.83784	2.19216	0	ENSGALG00000038026
AFAP1	4	complement(80530710..80589183)	2.26208	1.5813	0.000189814	ENSGALG00000015556
AFAP1L1	13	complement(9243530..9261669)	1.35266	1.12101	0.433683	ENSGALG00000039628
AFAP1L2	6	complement(28705869..28759542)	6.6471	1.18035	0.134824	ENSGALG00000008999
AFDN	3	complement(42208745..42320506)	25.8212	1.26746	0.00152717	ENSGALG00000011329
AFF1	4	complement(45745690..45795932)	8.59792	1.02341	0.795676	ENSGALG00000043935
AFF2	4	complement(18189034..18535906)	3.98431	1.25439	0.0558531	ENSGALG00000009168
AFF3	1	complement(133973567..134294259)	0.653889	-1.02995	0.872489	ENSGALG00000016767
AFF4	13	complement(17781440..17816519)	25.3026	2.38785	0	ENSGALG00000030147
AFG1L	3	complement(67391076..67462006)	3.1324	-1.12961	0.373012	ENSGALG00000015303
AFG3L2	2	97210279..97233233	49.8197	1.06008	0.4907	ENSGALG00000013853
AFMID	18	complement(9856717..9860064)	4.15975	1.43851	0.0084087	ENSGALG00000000109
AFTPH	3	10378580..10423866	18.244	-1.00914	0.923533	ENSGALG00000008828
AGA	4	42211864..42223799	5.67378	-1.55566	3.43353e-07	ENSGALG00000010716
AGAP1	7	complement(5234473..5522177)	20.4559	1.92596	0	ENSGALG00000004045
AGAP3	2	complement(218278..296609)	1.77497	-1.29996	0.0270928	ENSGALG00000043576
AGBL1	10	complement(14062978..14334624)	0.154733	-1.60407	0.0232481	ENSGALG00000006819
AGBL3	1	complement(47943095..47949063)	0.0163805	2.11151	0.448355	ENSGALG00000011727
AGBL5	3	104451464..104458538	4.72004	1.11161	0.395049	ENSGALG00000038639
AGFG1	9	9629184..9664692	28.5172	-1.31436	0.000259244	ENSGALG00000003052
AGK	1	57259624..57307928	19.6796	-2.25707	6.54859e-11	ENSGALG00000012870
AGL	8	complement(12469818..12503713)	5.65244	1.52085	3.26762e-08	ENSGALG00000005407
AGMAT	21	4912755..4915107	0.0801388	1.13832	0.781845	ENSGALG00000031872
AGMO	2	complement(27838091..28021352)	0.0379328	1.4115	0.505477	ENSGALG00000010792
AGO1	23	complement(4331597..4354226)	14.9841	1.29718	0.000499751	ENSGALG00000002249
AGO2	2	complement(145648583..145692109)	5.51719	1.01417	0.907386	ENSGALG00000040957
AGO3	23	complement(4307437..4329236)	28.1584	-1.06094	0.48376	ENSGALG00000043711
AGO4	23	complement(4358966..4370617)	13.2791	1.30602	0.000415206	ENSGALG00000039713
AGPAT2	17	8036089..8043918	1.63241	1.13325	0.402047	ENSGALG00000023517
AGPAT3	1	111540937..111555286	8.52903	1.52109	9.1189e-05	ENSGALG00000031932
AGPAT4	3	45283852..45353246	5.60744	1.43477	9.10422e-05	ENSGALG00000011571
AGPAT5	3	complement(88471489..88528088)	9.70672	-2.82952	0	ENSGALG00000016329
AGPS	7	complement(15718776..15770328)	20.6919	1.03444	0.697203	ENSGALG00000009236
AGR2	2	complement(28562930..28566950)	22.567	1.29653	0.0276406	ENSGALG00000010825
AGR3	2	complement(28590281..28597092)	0.0552462	-8.09228	0.0423227	ENSGALG00000019651
AGRN	21	complement(2712119..2775214)	50.9492	-1.4038	9.64767e-13	ENSGALG00000039193
AGRP	11	complement(1397797..1400275)	0.575045	3.56744	1.25909e-06	ENSGALG00000002244
AGT	3	complement(40543177..40555076)	0.13432	1.24289	0.472561	ENSGALG00000011117
AGTPBP1	Z	complement(40677336..40738461)	2.22565	4.90076	0	ENSGALG00000012595
AGTR1	9	12538281..12559258	0.841839	-1.46856	0.0669101	ENSGALG00000038512
AGTR2	4	2997857..3013197	0.0678163	-1.88539	0.0981311	ENSGALG00000005936
AGTRAP	21	complement(5633885..5641548)	17.9835	-1.18454	0.0341585	ENSGALG00000004623
AGXT	9	5044890..5048399	0.0117266	10.8018	0.224307	ENSGALG00000020943
AGXT2	Z	complement(10583389..10597099)	0.47602	-1.88654	0.000413502	ENSGALG00000003432
AHCTF1	3	33876529..33929454	17.2115	1.11398	0.17665	ENSGALG00000010630
AHCY	20	1530286..1555018	97.3228	-1.18347	0.0271673	ENSGALG00000033677
AHCYL1	26	1296534..1317744	11.8515	-1.35782	4.61795e-05	ENSGALG00000000329
AHCYL2	1	1354962..1392842	16.615	-1.2498	0.0033961	ENSGALG00000032868
AHDC1	23	complement(2108324..2204019)	0.689151	2.92477	5.592e-12	ENSGALG00000055006
AHI1	3	55667104..55751669	2.96508	3.18931	0	ENSGALG00000013951
AHR	2	28740786..28814243	5.88646	3.6788	0	ENSGALG00000010836
AHR2	7	6598427..6621152	0.328583	-1.43491	0.113375	ENSGALG00000023742
AHRR	2	complement(88971793..89054391)	0.638135	1.12774	0.497778	ENSGALG00000013402
AHSA1	5	39441320..39446996	89.3331	-1.59574	1.58606e-07	ENSGALG00000010463
AHSA2	3	2211235..2219474	98.2602	-1.8435	0	ENSGALG00000004483
AHSG	9	16291385..16337111	0.0660237	1.06477	0.915128	ENSGALG00000008601
AICDA	1	complement(75632084..75637754)	0.453263	-2.55149	3.82461e-05	ENSGALG00000014280
AIDA	3	18103016..18128618	21.8258	1.0923	0.281125	ENSGALG00000009426
AIF1L	17	6378663..6390710	19.7135	-1.22164	0.100509	ENSGALG00000029834
AIFM1	4	1576520..1588476	51.3112	-1.70985	1.26322e-13	ENSGALG00000004003
AIFM2	6	12694308..12699133	3.53243	-1.22604	0.155097	ENSGALG00000004777
AIFM3	15	10329429..10349666	3.26038	-2.50701	0	ENSGALG00000007720
AIG1	3	complement(52596322..52717340)	2.83582	-1.47925	0.00679865	ENSGALG00000013780
AIMP1	4	complement(38396623..38427589)	46.0916	-1.19854	0.0176197	ENSGALG00000010553
AIMP2	14	complement(1379901..1382292)	88.719	-2.01593	0	ENSGALG00000003400
AIP	5	complement(659384..661828)	18.1927	-1.5856	7.2286e-10	ENSGALG00000040247
AJAP1	21	complement(814137..816654)	0.632398	-1.56391	0.101999	ENSGALG00000027265
AK1	17	5248227..5254025	1.94173	1.14906	0.347067	ENSGALG00000029150
AK2	23	complement(5470579..5477371)	77.4407	-2.03286	0	ENSGALG00000003597
AK3	Z	complement(27452882..27469311)	1.00101	-1.26917	0.0957479	ENSGALG00000014447
AK4	8	28615900..28626590	11.9766	-1.12232	0.156756	ENSGALG00000011035
AK5	8	complement(19432096..19518959)	0.440233	-1.0941	0.652133	ENSGALG00000031652
AK6	Z	complement(64365002..64369042)	56.6573	-1.69137	1.66303e-06	ENSGALG00000020534
AK7	5	46651390..46670540	0.332972	-1.17017	0.48263	ENSGALG00000011093
AKAIN1	2	100257486..100276143	0.398614	1.23431	0.467199	ENSGALG00000027053
AKAP1	19	complement(9121994..9144694)	51.1667	-2.07995	0	ENSGALG00000005575
AKAP10	19	6927193..6937680	16.1879	1.15989	0.0638351	ENSGALG00000004679
AKAP11	1	167729811..167761561	8.73406	1.08713	0.314981	ENSGALG00000022739
AKAP12	3	48927875..48943197	54.4164	-2.11182	0	ENSGALG00000036240
AKAP14	4	complement(16489504..16491587)	0.483036	6.13791	3.37755e-05	ENSGALG00000020261
AKAP17A	1	complement(130342617..130350924)	31.3993	1.19098	0.0226426	ENSGALG00000016686
AKAP6	5	34982476..35237118	0.175524	3.1362	2.8859e-08	ENSGALG00000009995
AKAP7	3	complement(57483132..57554676)	8.67572	2.41097	8.70094e-16	ENSGALG00000029794
AKAP8	30	851280..866661	10.9436	-1.62792	1.43642e-05	ENSGALG00000039773
AKAP8L	30	836758..847756	57.4424	1.39474	6.14452e-06	ENSGALG00000039974
AKAP9	2	22394327..22493500	5.11544	-1.20659	0.0145378	ENSGALG00000040724
AKIRIN2	3	76359719..76377160	97.6279	1.03293	0.564533	ENSGALG00000015791
AKR1A1	8	21508992..21528082	47.0089	-1.20851	0.000120523	ENSGALG00000010244
AKR1B1	1	complement(62104591..62113753)	57.4211	-1.33063	0.00012148	ENSGALG00000045122
AKR1B10	1	complement(62458428..62466587)	3.57545	-2.5375	2.64444e-11	ENSGALG00000013072
AKR1D1	1	56550352..56584722	52.1351	-1.52415	8.53668e-09	ENSGALG00000012834
AKR1E2	1	complement(62127588..62136095)	0.96515	-2.20175	1.36928e-07	ENSGALG00000053854
AKR7L	21	complement(4676382..4680371)	7.52859	-1.42738	0.00254189	ENSGALG00000004005
AKT1	5	complement(51789219..51852080)	32.166	-1.12726	0.133906	ENSGALG00000011620
AKT2	32	325338..338767	46.4216	-1.44417	4.94134e-07	ENSGALG00000054458
AKT3	3	35071502..35216609	5.0889	1.95628	3.84996e-11	ENSGALG00000034081
AKTIP	11	4976046..4988616	16.6725	2.41075	0	ENSGALG00000033378
ALAD	17	1811462..1820311	11.2101	-1.38105	0.000538516	ENSGALG00000008865
ALAS1	12	3345428..3352328	25.0025	1.31877	0.000240027	ENSGALG00000003948
ALB	4	50822578..50848867	0.410602	1.64026	0.0153493	ENSGALG00000035219
ALC	17	complement(10350513..10351698)	0.0121112	-1.85462	0.636379	ENSGALG00000040392
ALCAM	1	87615066..87731006	1.30155	1.58672	0.000319661	ENSGALG00000015348
ALDH18A1	6	36292713..36326373	6.60536	-1.36785	0.000837853	ENSGALG00000034655
ALDH1A1	Z	complement(35905444..35958334)	0.0394404	-1.77259	0.218536	ENSGALG00000015147
ALDH1A2	10	7557497..7611673	3.73041	-1.54805	0.000145984	ENSGALG00000004270
ALDH1A3	10	17875706..17910716	1.35257	2.10537	1.61445e-08	ENSGALG00000033365
ALDH1L2	1	54291424..54319655	3.59711	2.03264	2.29091e-11	ENSGALG00000012691
ALDH3A2	19	6994213..7000330	23.9537	-1.07073	0.414875	ENSGALG00000004763
ALDH4A1	21	complement(4552112..4559784)	3.94438	1.62695	5.34743e-05	ENSGALG00000042184
ALDH5A1	2	complement(57814628..57824901)	12.9153	-1.46072	3.14468e-07	ENSGALG00000032544
ALDH6A1	5	complement(37945091..37954593)	10.3341	1.01528	0.908615	ENSGALG00000010211
ALDH7A1	Z	79146009..79164153	25.2609	-1.08289	0.519303	ENSGALG00000008229
ALDH8A1	3	55914705..55924998	0.022243	1.05445	0.957798	ENSGALG00000013969
ALDH9A1	8	complement(5858744..5866421)	73.2086	-1.91185	0	ENSGALG00000003495
ALDOB	Z	65311685..65338122	7.96004	-1.10672	0.371776	ENSGALG00000015544
ALDOC	19	complement(5884422..5888133)	492.07	-1.29351	7.48927e-08	ENSGALG00000026077
ALG10	1	complement(15818747..15825318)	4.85919	-1.03335	0.794038	ENSGALG00000040272
ALG11	1	171682351..171686451	14.9244	1.3804	2.48976e-05	ENSGALG00000017022
ALG12	1	complement(19029131..19044906)	8.27475	-2.16388	2.76648e-11	ENSGALG00000008539
ALG14	8	13781317..13802579	4.4363	-2.66625	1.86345e-13	ENSGALG00000005583
ALG2	2	89697618..89699292	56.0277	-1.40224	5.04389e-06	ENSGALG00000013573
ALG3	9	complement(16021901..16024265)	13.219	1.02398	0.864719	ENSGALG00000008503
ALG5	1	173700751..173720152	10.0272	-1.17045	0.123334	ENSGALG00000017049
ALG6	8	28139885..28160353	5.96144	-2.45992	0	ENSGALG00000010991
ALG8	1	194292601..194303042	21.0851	1.05097	0.565208	ENSGALG00000019042
ALK	3	9091386..9110192	0.481836	6.41188	6.86041e-13	ENSGALG00000009034
ALKAL2	3	complement(91939182..91952584)	0.763315	1.99842	0.00122275	ENSGALG00000016364
ALKBH1	5	complement(39551703..39564681)	14.1991	1.15042	0.0810724	ENSGALG00000010485
ALKBH2	15	complement(6944042..6946525)	4.96425	1.15394	0.251673	ENSGALG00000035152
ALKBH3	5	21884897..21900048	21.7921	1.7674	4.28102e-07	ENSGALG00000041309
ALKBH4	19	complement(4300257..4302289)	4.77808	-1.67093	7.06588e-05	ENSGALG00000001844
ALKBH5	14	5436664..5454222	28.8421	-1.30531	0.00033082	ENSGALG00000043693
ALKBH8	1	181880177..181939483	14.1548	1.81402	8.70094e-16	ENSGALG00000017170
ALOX5	6	complement(18466839..18488267)	0.221501	-1.14156	0.616641	ENSGALG00000005857
ALOX5AP	1	complement(176416571..176424666)	0.0516568	3.06865	0.0833751	ENSGALG00000026781
ALPK1	4	complement(57133859..57167350)	0.0744938	2.97884	0.00164979	ENSGALG00000012074
ALPK3	10	complement(1343617..1375029)	4.95798	1.04311	0.714102	ENSGALG00000037950
ALPL	21	complement(6603424..6609227)	11.1681	-1.2331	0.0933162	ENSGALG00000023542
ALS2	7	complement(11545922..11578947)	7.31079	1.50195	5.74241e-08	ENSGALG00000008415
ALS2CL	2	complement(3313209..3355141)	9.5216	-3.14482	0	ENSGALG00000005430
ALX1	1	41898277..41919541	0.0334933	2.69296	0.0732099	ENSGALG00000027213
ALX3	26	complement(1327809..1331612)	0.00643089	3.38901	0.581385	ENSGALG00000025867
ALX4	5	complement(22046823..22071211)	2.03786	4.21861	1.83592e-13	ENSGALG00000032584
ALYREF	18	complement(9938407..9943202)	254.188	-1.37669	2.25268e-11	ENSGALG00000007237
AMACR	Z	complement(10347410..10368350)	4.4395	-1.66496	0.00051075	ENSGALG00000003326
AMBP	17	complement(998671..1003940)	0.108986	4.29865	0.0140443	ENSGALG00000030255
AMBRA1	5	23743965..23868998	21.2573	1.24246	0.00419143	ENSGALG00000008358
AMD1	3	complement(66336846..66352648)	60.2937	1.80545	0	ENSGALG00000039575
AMDHD1	1	45700558..45708415	4.42572	-1.47482	0.00242572	ENSGALG00000011414
AMDHD2	14	complement(14236203..14243294)	12.2245	1.04277	0.695507	ENSGALG00000009234
AMER1	4	11668128..11671967	6.11492	-2.88788	0	ENSGALG00000007599
AMER2	1	178476496..178478370	0.602575	4.93637	5.783e-12	ENSGALG00000027868
AMER3	9	complement(2695875..2698820)	0.246592	-1.94665	0.00576586	ENSGALG00000041501
AMFR	11	2162212..2182455	49.0017	3.30289	0	ENSGALG00000003107
AMH	28	complement(2107519..2111709)	1.22001	-1.70146	0.000434463	ENSGALG00000036346
AMIGO1	26	complement(1222615..1233965)	2.01187	-1.27763	0.11885	ENSGALG00000049976
AMIGO2	1	complement(31370366..31379889)	0.187962	-1.35113	0.300577	ENSGALG00000009739
AMIGO3	12	complement(2800947..2802431)	1.53874	-1.06396	0.753885	ENSGALG00000049511
AMMECR1	4	13620556..13686385	2.79692	-1.82341	3.7081e-05	ENSGALG00000008074
AMN	5	50083577..50100328	0.214895	1.03788	0.916642	ENSGALG00000011391
AMN1	1	59380846..59403925	14.7013	-3.23238	0	ENSGALG00000012938
AMOT	4	12977246..13012349	42.8574	1.46554	1.70675e-07	ENSGALG00000007952
AMOTL1	1	complement(186814876..186872104)	8.50394	2.35632	1.79016e-13	ENSGALG00000017208
AMOTL2	9	4625172..4641190	62.7046	2.89583	0	ENSGALG00000054723
AMPD1	26	complement(3892490..3902220)	0.199547	6.68942	5.99167e-07	ENSGALG00000002082
AMPD2	26	1259073..1266107	6.8911	-1.53037	0.000170256	ENSGALG00000034009
AMPD3	5	complement(9179063..9204672)	1.68836	-1.48841	0.00511256	ENSGALG00000005662
AMPH	2	complement(49138836..49243786)	0.535294	1.37047	0.0818695	ENSGALG00000032958
AMY1A	8	complement(11450029..11467906)	31.3292	1.2319	0.00598627	ENSGALG00000005147
AMY2A	8	complement(440100..444521)	0.198533	-1.31444	0.3621	ENSGALG00000038740
AMZ1	14	3763942..3770749	0.168237	-1.33787	0.449176	ENSGALG00000004358
ANAPC1	3	complement(3158895..3193023)	21.7058	-1.51022	1.49926e-08	ENSGALG00000008254
ANAPC10	4	complement(30838745..31010530)	14.1606	1.41807	3.25426e-06	ENSGALG00000028643
ANAPC13	9	complement(3833719..3837466)	26.745	-1.15878	0.0656221	ENSGALG00000031312
ANAPC15	1	complement(195634141..195636411)	47.9875	-1.41099	0.000337232	ENSGALG00000032499
ANAPC16	6	complement(12173752..12181430)	53.6151	-1.06234	0.47552	ENSGALG00000004410
ANAPC2	17	2152582..2163344	8.54648	-1.44453	1.08186e-06	ENSGALG00000008625
ANAPC4	4	complement(73479748..73495834)	20.4244	1.30984	0.00458703	ENSGALG00000014378
ANAPC5	15	complement(5748946..5760604)	24.4004	-1.69182	7.10713e-13	ENSGALG00000004179
ANAPC7	15	5583594..5591583	18.5347	-1.09285	0.280022	ENSGALG00000003826
ANGEL1	5	complement(39066319..39104510)	15.9986	-1.56707	1.05322e-09	ENSGALG00000010372
ANGEL2	3	21827667..21839929	15.0638	-1.13035	0.128188	ENSGALG00000009802
ANGPT1	2	complement(131756078..131920640)	0.00544916	10.8007	0.224307	ENSGALG00000029983
ANGPT1L	19	389999..391788	0.988218	3.33763	7.87215e-07	ENSGALG00000041502
ANGPT2	3	88592498..88638346	0.973811	-1.68411	0.000590808	ENSGALG00000036189
ANGPT4	20	9893704..9900319	0.063152	-1.11371	0.79352	ENSGALG00000040755
ANGPTL1	8	6716174..6733176	0.0865736	2.58386	0.00125949	ENSGALG00000004290
ANGPTL2	17	complement(10600666..10618538)	0.354996	-2.99084	7.02955e-07	ENSGALG00000000927
ANGPTL3	8	27897264..27905006	0.00373039	-1.85476	0.640842	ENSGALG00000010978
ANGPTL4	28	complement(945364..954006)	20.752	1.58576	0.000223701	ENSGALG00000000619
ANGPTL5	1	184143212..184157279	0.0248413	2.59388	0.22171	ENSGALG00000017191
ANGPTL7	21	4174743..4179124	0.0115312	-1.03368	0.978455	ENSGALG00000003179
ANK1	22	complement(2927488..2974857)	0.37236	1.15633	0.392263	ENSGALG00000003594
ANK2	4	complement(56725180..57009349)	6.33723	-1.29518	0.00772676	ENSGALG00000012044
ANK3	6	9421563..9766762	1.87037	-1.62297	1.14076e-10	ENSGALG00000003135
ANKDD1A	10	18143011..18161153	0.129367	1.18321	0.642889	ENSGALG00000007252
ANKDD1B	Z	complement(23843817..23867162)	0.894007	-1.07948	0.69472	ENSGALG00000014958
ANKEF1	3	complement(13866589..13879079)	0.124331	1.99701	0.0341585	ENSGALG00000008996
ANKFN1	18	6106146..6162953	0.00770045	-1.70597	0.55308	ENSGALG00000003105
ANKFY1	19	3325996..3346544	11.8786	1.24473	0.00453234	ENSGALG00000001467
ANKH	2	76157176..76405248	2.51525	1.0884	0.540631	ENSGALG00000012964
ANKHD1	13	2202774..2302936	25.1538	1.33193	2.78954e-09	ENSGALG00000001099
ANKIB1	2	22533864..22614984	4.35986	1.30324	0.00488682	ENSGALG00000031917
ANKK1	24	complement(5775726..5783659)	0.0534381	6.46742	0.00565335	ENSGALG00000007815
ANKLE1	28	3488389..3492779	2.05897	-2.82012	3.16845e-13	ENSGALG00000051336
ANKLE2	15	complement(1720652..1738292)	15.7227	1.15376	0.067816	ENSGALG00000002143
ANKMY2	2	complement(28455013..28475977)	15.7268	1.47063	2.37044e-07	ENSGALG00000010804
ANKRA2	Z	24717663..24724746	41.9679	1.41962	0.00167356	ENSGALG00000013511
ANKRD1	6	complement(20474784..20483465)	0.795327	7.18203	0	ENSGALG00000006491
ANKRD10	1	complement(140577901..140612165)	2.46401	1.56432	0.000769906	ENSGALG00000030125
ANKRD11	11	complement(18613425..18695227)	5.80713	1.01497	0.871469	ENSGALG00000052842
ANKRD13A	15	7176576..7188824	33.0453	-1.16152	0.0533889	ENSGALG00000043357
ANKRD13B	19	6219083..6225577	0.64739	-1.16173	0.492758	ENSGALG00000032723
ANKRD13D	5	168034..176919	1.12268	-1.33039	0.0417621	ENSGALG00000042297
ANKRD16	1	1679825..1696352	0.279214	-2.36786	0.00131922	ENSGALG00000008168
ANKRD17	4	complement(50730426..50809631)	35.9487	-1.17495	0.00106367	ENSGALG00000011642
ANKRD2	6	complement(23279065..23281033)	0.188491	1.41323	0.376309	ENSGALG00000007539
ANKRD22	6	complement(20008951..20032260)	0.226095	-1.32024	0.225044	ENSGALG00000028250
ANKRD24	28	complement(2692405..2698634)	0.0633281	1.30972	0.501343	ENSGALG00000001235
ANKRD26	1	24435899..24484038	3.02459	3.24062	0	ENSGALG00000009104
ANKRD27	11	complement(9860328..9900923)	2.60047	1.31225	0.0115105	ENSGALG00000004671
ANKRD28	2	complement(34034015..34140082)	16.7437	-1.0619	0.481335	ENSGALG00000011226
ANKRD29	2	complement(103083312..103114057)	3.46227	8.43811	0	ENSGALG00000015034
ANKRD33	33	3264423..3269205	0.0244871	-1.35217	0.585826	ENSGALG00000052464
ANKRD33B	2	complement(78183490..78221561)	0.518089	1.4107	0.130819	ENSGALG00000038328
ANKRD34B	Z	64290320..64291867	0.683949	-2.18794	0.000143194	ENSGALG00000044727
ANKRD39	22	3728696..3729562	1.34849	-1.2794	0.3056	ENSGALG00000049001
ANKRD40	18	10130826..10137476	2.9077	-1.03966	0.77399	ENSGALG00000007389
ANKRD42	1	190431423..190445874	1.3334	3.92238	5.68303e-13	ENSGALG00000017250
ANKRD44	7	complement(10057110..10167732)	3.58441	1.77838	1.54087e-11	ENSGALG00000007996
ANKRD46	2	complement(128451103..128467721)	11.7999	1.07819	0.375115	ENSGALG00000041445
ANKRD49	1	complement(186932532..186935320)	11.3397	-1.55439	3.23202e-06	ENSGALG00000017210
ANKRD50	4	52779411..52910398	17.2182	1.04663	0.707201	ENSGALG00000011831
ANKRD52	33	6965630..6981019	10.3207	1.68076	2.45104e-12	ENSGALG00000031973
ANKRD54	1	51089196..51112478	40.5232	1.51708	1.17291e-08	ENSGALG00000012299
ANKRD55	Z	complement(17092305..17142593)	0.00866878	1.71849	0.591339	ENSGALG00000014717
ANKRD6	3	complement(75547294..75651254)	4.03358	2.00703	4.89523e-10	ENSGALG00000015768
ANKRD61	14	complement(1375264..1377069)	0.0122378	8.33002	0.29059	ENSGALG00000051639
ANKRD66	3	109845838..109849863	1.17144	-1.02725	0.915099	ENSGALG00000053468
ANKRD9	5	complement(49842461..49843339)	1.91664	1.33108	0.16737	ENSGALG00000011376
ANKS1A	26	complement(4191024..4271626)	1.69115	1.0632	0.67077	ENSGALG00000002723
ANKS1B	1	complement(46756977..47167938)	0.217299	1.05063	0.826149	ENSGALG00000011549
ANKS3	14	complement(13235341..13245080)	14.6101	2.23731	8.92981e-15	ENSGALG00000000643
ANKS4B	14	15365556..15370961	0.0170135	-1.07128	0.947997	ENSGALG00000002442
ANKS6	2	complement(87809146..87849912)	1.92844	2.28696	4.79763e-11	ENSGALG00000013196
ANKZF1	7	complement(22216454..22223656)	9.26059	-1.18122	0.0370548	ENSGALG00000011332
ANLN	2	complement(46674840..46702450)	23.9675	1.24242	0.00419799	ENSGALG00000043642
ANO1	5	17981909..18053418	0.67939	1.22189	0.166967	ENSGALG00000041808
ANO10	2	40838346..40955310	1.54733	1.49653	0.0033988	ENSGALG00000042371
ANO2	1	complement(74343324..74478720)	0.338581	3.37445	1.32865e-05	ENSGALG00000017271
ANO3	5	3449594..3622521	11.5947	-1.83919	0	ENSGALG00000013311
ANO4	1	47510012..47607135	0.0517703	2.41352	0.0716466	ENSGALG00000011614
ANO5	5	2963916..3014137	19.2838	2.13959	0	ENSGALG00000003748
ANO6	1	30720903..30787549	0.922581	1.35587	0.05993	ENSGALG00000009638
ANO8	28	complement(3514797..3523166)	1.74247	-1.19318	0.23519	ENSGALG00000034615
ANOS1	1	127043815..127168755	0.984962	2.15638	4.26763e-07	ENSGALG00000035266
ANP32B	28	1828004..1835141	765.463	-1.42333	8.73724e-14	ENSGALG00000037483
ANP32E	25	639275..652509	87.0213	-1.71389	0	ENSGALG00000039891
ANPEP	10	complement(20435393..20443467)	0.195821	1.54998	0.068935	ENSGALG00000027501
ANTXR1	22	complement(293081..383689)	0.122967	-2.87212	0.00554062	ENSGALG00000030603
ANTXR2	4	complement(45202097..45302156)	2.0516	1.68669	0.000114164	ENSGALG00000043675
ANTXRL	6	complement(18741815..18788695)	2.11531	1.23527	0.153556	ENSGALG00000005969
ANXA1	Z	36034182..36052126	0.54227	2.39828	0.000516818	ENSGALG00000015148
ANXA10	4	24927202..24945212	0.0149224	2.28696	0.500691	ENSGALG00000009573
ANXA11	6	complement(5877972..5897241)	8.0703	1.85453	3.43745e-14	ENSGALG00000043826
ANXA13	2	complement(138127619..138151268)	0.260382	3.89713	4.68651e-05	ENSGALG00000036418
ANXA2	10	5524170..5556443	25.4895	-1.13506	0.110438	ENSGALG00000003770
ANXA5	4	53964699..53995130	15.3839	1.03606	0.688824	ENSGALG00000011885
ANXA6	13	13735681..13748138	5.3804	-1.79623	8.92192e-11	ENSGALG00000004357
ANXA7	6	complement(17032797..17047411)	6.31843	1.33592	0.0144013	ENSGALG00000005299
AOAH	2	46604093..46670393	0.232408	-1.25117	0.379038	ENSGALG00000035505
AOC1	2	complement(394586..398027)	0.00630121	-2.63439	0.434436	ENSGALG00000036190
AOPEP	Z	41487298..41662718	0.71996	-2.86605	1.28717e-07	ENSGALG00000040796
AOX1	7	11196756..11233011	0.868675	1.24807	0.124979	ENSGALG00000008185
AOX2	7	11237134..11279715	0.359364	2.76716	4.92225e-07	ENSGALG00000020876
AP1AR	4	complement(57181658..57199844)	19.7877	-1.20726	0.0143963	ENSGALG00000028807
AP1B1	15	11413717..11427176	24.8762	-1.52614	7.03881e-09	ENSGALG00000042213
AP1G1	11	19764265..19793120	30.3335	-1.41421	2.74261e-06	ENSGALG00000000848
AP1M1	28	complement(4510264..4518819)	37.6542	-1.5861	1.98086e-10	ENSGALG00000003959
AP1S2	1	123220541..123254525	16.8593	1.38902	9.64131e-06	ENSGALG00000016551
AP1S3	9	complement(8423201..8439506)	75.6343	-2.35085	0	ENSGALG00000005171
AP2A2	5	complement(15307816..15350714)	30.927	-1.1268	0.0182606	ENSGALG00000006799
AP2B1	19	complement(4540796..4601920)	23.8272	-1.78154	1.71213e-15	ENSGALG00000042125
AP2M1	9	15974028..15997218	160.02	1.18923	0.000398237	ENSGALG00000008432
AP2S1	32	670746..673664	35.6956	-1.47254	1.60763e-07	ENSGALG00000048394
AP3B1	Z	22789928..22948747	15.9149	-1.88542	2.35103e-12	ENSGALG00000004390
AP3B2	10	complement(1820338..1830950)	3.25609	-1.62587	8.03574e-06	ENSGALG00000035202
AP3M1	6	16221445..16238150	72.512	-1.00821	0.893703	ENSGALG00000005070
AP3M2	22	3012151..3020886	8.87067	1.12166	0.164151	ENSGALG00000038155
AP3S1	Z	complement(73107483..73136810)	39.0608	-1.57372	6.09782e-07	ENSGALG00000002341
AP3S2	10	complement(20444440..20448187)	6.01178	-1.86379	2.28373e-08	ENSGALG00000008291
AP4B1	26	complement(3763945..3770521)	10.5549	2.36495	0	ENSGALG00000035295
AP4E1	10	9577361..9595610	14.0297	1.40625	4.30077e-06	ENSGALG00000038286
AP4S1	5	34531603..34543262	2.344	-1.08262	0.599175	ENSGALG00000009936
AP5M1	5	complement(55759095..55769932)	13.8329	-1.24597	0.00456117	ENSGALG00000012101
AP5S1	4	complement(91128367..91129565)	4.07076	-1.17508	0.268989	ENSGALG00000030095
AP5Z1	14	4404816..4414092	11.4644	1.10049	0.25268	ENSGALG00000040528
APAF1	1	46718130..46743511	6.79777	1.77521	8.90823e-07	ENSGALG00000011531
APBA1	Z	complement(34714860..34792783)	0.796575	2.0313	8.09176e-06	ENSGALG00000015111
APBA2	10	6257701..6346419	1.59461	-1.50445	0.00145379	ENSGALG00000003930
APBA3	28	1081503..1087781	2.07166	-1.63928	4.30322e-05	ENSGALG00000000740
APBB1	1	complement(197403156..197410246)	2.39183	1.19322	0.299688	ENSGALG00000046164
APBB1IP	2	complement(16143077..16201613)	8.51041	-1.40831	7.48596e-06	ENSGALG00000007579
APBB3	13	complement(2309549..2312956)	0.114804	9.78899	0.000462176	ENSGALG00000001132
APC	Z	complement(46112427..46200441)	4.46018	-2.45124	0	ENSGALG00000000220
APCDD1	2	98307894..98337161	0.503458	-2.5351	1.87838e-06	ENSGALG00000050840
APCDD1L	20	11158900..11172710	1.2688	-1.43023	0.0306561	ENSGALG00000007543
APEH	12	complement(2910044..2914156)	3.36384	-1.14158	0.27115	ENSGALG00000002784
APELA	4	23781600..23784481	92.7056	-2.11861	0	ENSGALG00000023444
APH1A	25	complement(3744855..3752619)	36.7968	1.02979	0.737242	ENSGALG00000045163
API5	5	21645014..21658978	65.9018	-1.21339	7.95557e-05	ENSGALG00000037968
APIP	5	complement(19085949..19098880)	7.03348	-1.7254	7.25176e-09	ENSGALG00000031286
APLF	3	11969797..11992290	8.84135	-2.11247	0	ENSGALG00000008745
APLN	4	1645346..1646715	0.854457	2.00145	0.00288848	ENSGALG00000054286
APLNR	5	17305316..17306496	13.3395	-1.84391	4.68145e-06	ENSGALG00000004841
APLP2	24	complement(1470296..1511525)	250.017	1.83496	0	ENSGALG00000001250
APMAP	3	complement(15927353..15940433)	12.5661	2.01146	1.22258e-09	ENSGALG00000008651
APOA1	24	complement(5140181..5141930)	130.621	1.4865	5.26809e-08	ENSGALG00000007114
APOA4	24	complement(5136775..5138258)	0.0619037	-1.21654	0.732992	ENSGALG00000007109
APOB	3	complement(102199405..102233660)	0.0111383	2.30666	0.211328	ENSGALG00000016491
APOBEC2	26	4710399..4718290	0.0207943	1.10773	0.902193	ENSGALG00000003226
APOBEC4	8	complement(8010718..8011746)	0.00477507	-3.96753	0.537464	ENSGALG00000053078
APOC3	24	5139000..5139712	3.57468	-1.50497	0.072842	ENSGALG00000030920
APOD	9	12832591..12836179	0.561312	3.01916	4.295e-06	ENSGALG00000006995
APOF	33	6932831..6934584	0.91348	2.17593	8.62133e-05	ENSGALG00000050440
APOH	18	7441139..7448075	0.00732536	-1.38892	0.735597	ENSGALG00000033376
APOLD1	1	48189928..48194910	0.100393	-4.19142	0.000285165	ENSGALG00000053511
APOO	1	119704493..119736164	38.8873	-1.46348	2.31034e-07	ENSGALG00000016345
APOOL	4	complement(8717385..8732413)	4.3246	-1.58859	3.98841e-09	ENSGALG00000006978
APOV1	1	complement(84330787..84333931)	0.0859709	4.25385	0.0452194	ENSGALG00000015134
APP	1	complement(103922338..104122132)	64.9392	-1.66532	1.49291e-12	ENSGALG00000015770
APPBP2	19	8127011..8144977	23.4157	-1.39748	6.31218e-06	ENSGALG00000005314
APPL1	12	9007497..9031248	21.5378	2.08805	0	ENSGALG00000005527
APPL2	1	54211821..54244951	6.72401	1.15266	0.174327	ENSGALG00000027122
APRT	11	complement(18462849..18469131)	38.2391	-2.46074	0	ENSGALG00000031000
APTX	Z	complement(70789066..70798064)	19.438	-1.80966	1.97382e-08	ENSGALG00000001954
AQP1	2	1186169..1206259	0.0215095	-1.35296	0.600384	ENSGALG00000005209
AQP11	1	complement(194448531..194462713)	1.67856	-1.00637	0.966979	ENSGALG00000031734
AQP12A	9	complement(4800305..4802155)	0.0840681	-1.83017	0.27795	ENSGALG00000006436
AQP2	33	complement(5128764..5133194)	0.0280008	1.14699	0.878019	ENSGALG00000037878
AQP3	Z	complement(7195127..7209340)	0.537237	-1.98925	0.00051591	ENSGALG00000002452
AQP4	2	complement(104436841..104447519)	0.150144	2.32182	0.00546483	ENSGALG00000015128
AQP5	33	complement(5116552..5120291)	0.256708	-1.17147	0.599527	ENSGALG00000041878
AQP8	14	7037718..7045580	0.161692	4.23662	0.0103647	ENSGALG00000053053
AQP9	10	complement(7520347..7547386)	0.00756124	2.89748	0.248452	ENSGALG00000004261
AQR	5	32415013..32461731	32.619	-1.35426	3.92238e-05	ENSGALG00000009838
AR	4	451461..496067	2.0899	1.97681	1.63977e-09	ENSGALG00000030879
ARAP2	4	70204006..70312564	0.826758	2.11026	1.0176e-07	ENSGALG00000041373
ARAP3	13	complement(2689768..2705890)	0.594502	2.95508	5.51331e-07	ENSGALG00000002562
ARC	2	complement(147999992..148001344)	0.491059	4.40948	1.5277e-06	ENSGALG00000016154
ARCN1	24	complement(5505160..5513204)	98.3985	1.11276	0.179199	ENSGALG00000007430
AREG	4	44741719..44748186	15.3154	1.90659	1.40852e-08	ENSGALG00000010866
AREL1	5	complement(38218529..38234041)	3.87347	1.89415	9.21223e-08	ENSGALG00000010270
ARF1	2	complement(2449662..2461758)	328.929	1.00299	0.960967	ENSGALG00000005393
ARF4	12	complement(9119458..9129851)	127.909	-1.25221	3.5328e-06	ENSGALG00000005622
ARF5	1	complement(1096008..1102807)	19.7003	-1.08675	0.480248	ENSGALG00000043476
ARF6	5	57851512..57852963	94.766	-1.32327	0.000157224	ENSGALG00000026944
ARFGAP1	20	8784838..8801814	43.6623	-1.92586	0	ENSGALG00000005781
ARFGAP2	5	23437881..23447259	32.6203	-2.15421	0	ENSGALG00000008247
ARFGAP3	1	complement(68365225..68398932)	37.6644	1.23468	0.00524542	ENSGALG00000014140
ARFGEF1	2	complement(115379044..115463018)	9.89653	-1.10792	0.207638	ENSGALG00000034610
ARFGEF2	20	6366483..6398193	7.57755	1.43616	1.38833e-06	ENSGALG00000004663
ARFGEF3	3	complement(54492908..54572776)	1.49352	2.15957	5.45571e-12	ENSGALG00000013846
ARFIP1	4	33886867..33929204	19.7181	1.51512	1.09637e-08	ENSGALG00000041361
ARFIP2	1	complement(197432706..197438520)	94.0288	1.17633	0.034043	ENSGALG00000037839
ARFRP1	20	9629100..9642654	22.2005	-1.19363	0.022416	ENSGALG00000006101
ARG2	5	29074720..29091937	38.6748	-2.50074	0	ENSGALG00000009519
ARGLU1	1	142495383..142506971	33.6637	-1.22528	0.00733734	ENSGALG00000016855
ARHGAP1	5	23690228..23712610	54.2196	-1.30545	0.000327413	ENSGALG00000042357
ARHGAP10	4	31986664..32114649	12.0434	1.45324	2.40982e-05	ENSGALG00000010031
ARHGAP11B	5	complement(30826454..30855767)	28.9102	-1.61003	5.17894e-11	ENSGALG00000009731
ARHGAP12	2	14277537..14339863	18.6863	1.01894	0.833792	ENSGALG00000007254
ARHGAP15	7	32698930..33027332	0.483982	-3.72155	2.91584e-08	ENSGALG00000012421
ARHGAP17	14	complement(6973994..7014564)	19.0254	1.24465	0.00382526	ENSGALG00000041213
ARHGAP18	3	58109966..58167330	16.716	1.42707	2.1607e-06	ENSGALG00000031843
ARHGAP19	6	23326295..23340590	8.90307	-1.91333	0	ENSGALG00000007609
ARHGAP21	2	16795056..16932049	8.96016	1.19087	0.0236984	ENSGALG00000007721
ARHGAP24	4	complement(46061676..46215503)	2.28433	1.33454	0.0156806	ENSGALG00000011124
ARHGAP25	22	complement(437194..453936)	0.0701722	-2.9911	0.00126815	ENSGALG00000035194
ARHGAP26	13	17989659..18090319	10.0299	-1.93687	0	ENSGALG00000033938
ARHGAP27	27	complement(3988882..4003494)	0.812254	-1.06825	0.695786	ENSGALG00000044230
ARHGAP28	2	complement(99623422..99648395)	0.219693	-3.49957	0.000113721	ENSGALG00000014758
ARHGAP29	8	13997576..14048208	15.7448	1.74141	2.44298e-14	ENSGALG00000005683
ARHGAP30	25	complement(20565..29413)	0.113001	-1.06881	0.816508	ENSGALG00000054971
ARHGAP31	1	81531508..81551013	0.240834	-4.04103	3.88049e-10	ENSGALG00000015077
ARHGAP35	32	complement(653072..661537)	18.2175	-1.07849	0.361075	ENSGALG00000036101
ARHGAP39	2	149036336..149118741	0.275994	2.20126	0.000101277	ENSGALG00000039346
ARHGAP40	20	complement(3697349..3734407)	1.43341	1.0394	0.797903	ENSGALG00000003550
ARHGAP42	1	complement(184547720..184703043)	1.22743	1.05419	0.729014	ENSGALG00000017196
ARHGAP44	18	complement(2212800..2231061)	0.361725	1.05033	0.811991	ENSGALG00000001311
ARHGAP45	28	3019600..3031885	4.86062	-2.36086	3.7607e-12	ENSGALG00000032469
ARHGAP5	5	34812372..34925880	19.1451	1.09833	0.249131	ENSGALG00000009992
ARHGAP6	1	125571190..125724317	2.86571	2.81733	0	ENSGALG00000016602
ARHGAP8	1	69831525..69908956	2.53172	2.80299	0	ENSGALG00000019261
ARHGDIA	18	complement(9929414..9938281)	111.161	-1.02305	0.688084	ENSGALG00000008443
ARHGDIB	1	47987082..47995411	20.4859	-1.05665	0.528203	ENSGALG00000011738
ARHGEF10	3	complement(90864295..90984736)	2.91647	2.34651	1.71213e-15	ENSGALG00000016350
ARHGEF10L	21	complement(135941..156749)	3.87648	-2.06829	1.09587e-10	ENSGALG00000043128
ARHGEF11	25	2543327..2564329	14.6166	1.814	0	ENSGALG00000039163
ARHGEF12	24	complement(3746751..3810567)	13.5254	2.03535	0	ENSGALG00000006663
ARHGEF16	21	complement(1032001..1037986)	13.1936	-1.43029	2.45232e-06	ENSGALG00000001058
ARHGEF17	1	complement(196400110..196613874)	3.48579	1.27012	0.0472396	ENSGALG00000017326
ARHGEF26	9	complement(23361907..23405126)	3.61139	-1.23472	0.0691447	ENSGALG00000010352
ARHGEF28	Z	complement(24570156..24702274)	0.101955	-1.6891	0.0330802	ENSGALG00000014923
ARHGEF3	12	complement(8830149..8941812)	1.86821	2.7017	4.77346e-14	ENSGALG00000005481
ARHGEF33	3	16685418..16704573	0.266578	10.03	1.40347e-09	ENSGALG00000013221
ARHGEF38	4	complement(38695973..38730384)	2.55962	-2.20181	1.07208e-08	ENSGALG00000010577
ARHGEF39	Z	9282572..9296247	10.3236	-1.55421	6.22658e-05	ENSGALG00000002599
ARHGEF4	9	complement(2459432..2493573)	0.112361	1.62508	0.163158	ENSGALG00000002193
ARHGEF6	4	complement(4374897..4404306)	5.47054	-1.65615	1.95544e-07	ENSGALG00000006439
ARHGEF7	1	140644742..140749677	7.8686	1.24926	0.0601064	ENSGALG00000031009
ARHGEF9	4	11685188..11872215	9.99952	-2.50801	0	ENSGALG00000007608
ARID1B	3	51465143..51563959	6.75477	-1.36669	3.90108e-05	ENSGALG00000013683
ARID2	1	30872872..30977443	6.79736	1.79924	1.71213e-15	ENSGALG00000033074
ARID3A	28	2949235..2970919	23.1182	-1.0945	0.267264	ENSGALG00000026231
ARID3B	10	complement(2941257..2966568)	61.4025	1.19818	0.0181364	ENSGALG00000001376
ARID3C	Z	complement(7926291..7938483)	10.9932	-1.63056	6.02344e-06	ENSGALG00000005839
ARID4A	5	complement(55411958..55455908)	23.1539	1.55476	1.37125e-09	ENSGALG00000012037
ARID4B	3	38194654..38276962	10.6943	2.31418	0	ENSGALG00000034003
ARID5A	22	complement(3788778..3793564)	5.98872	1.83959	1.5431e-11	ENSGALG00000039206
ARID5B	6	complement(8972573..9078848)	3.82396	6.36434	0	ENSGALG00000031534
ARIH1	10	2092692..2140958	59.1587	1.01497	0.869799	ENSGALG00000001901
ARIH2	12	complement(12072401..12100919)	10.0379	-1.59929	1.92086e-07	ENSGALG00000006956
ARL1	1	complement(47708080..47713676)	42.8097	-1.08411	0.328766	ENSGALG00000011651
ARL10	13	complement(11124638..11127201)	0.607378	-1.66707	0.0166508	ENSGALG00000003360
ARL11	1	170591228..170592318	0.531723	-3.8979	8.25425e-07	ENSGALG00000022733
ARL13B	1	91130619..91178356	8.26902	-1.09649	0.473332	ENSGALG00000015412
ARL14	9	22259518..22261234	0.282074	-1.30733	0.294553	ENSGALG00000043623
ARL14EP	5	4803099..4810319	8.25874	-1.49772	9.97114e-08	ENSGALG00000012139
ARL14EPL	Z	complement(73031106..73041048)	0.0144799	15.7432	0.154985	ENSGALG00000053928
ARL15	Z	complement(16201009..16414354)	1.39724	-1.78996	2.05993e-05	ENSGALG00000014911
ARL16	18	complement(9878498..9879591)	3.40335	-1.46283	0.0212006	ENSGALG00000052581
ARL2BP	11	751357..758888	2.51596	-1.62882	0.000149942	ENSGALG00000049492
ARL3	6	complement(24257821..24283161)	8.83811	-1.26293	0.0183743	ENSGALG00000008049
ARL4A	2	26800481..26802605	57.233	1.96066	0	ENSGALG00000027757
ARL4C	7	complement(5748285..5750646)	41.6876	-3.94151	0	ENSGALG00000052743
ARL5A	7	complement(35315026..35325744)	15.5267	-1.221	0.100801	ENSGALG00000051669
ARL5B	2	complement(19078328..19094413)	41.6735	-1.30679	0.0003307	ENSGALG00000008557
ARL6	1	92636542..92655187	7.4812	1.5589	3.70186e-05	ENSGALG00000019215
ARL6IP1	14	complement(8720837..8727644)	59.6455	1.20974	0.0126415	ENSGALG00000006780
ARL6IP4	15	complement(5492846..5498570)	23.0066	-1.33332	0.000135539	ENSGALG00000003682
ARL6IP5	12	15721935..15731462	16.4056	-1.1075	0.214764	ENSGALG00000038904
ARL8A	26	complement(355155..365068)	40.7041	1.77781	2.531e-15	ENSGALG00000000606
ARL8B	12	19004930..19018578	61.142	-1.14441	0.00731978	ENSGALG00000008314
ARL8BL	1	complement(22204054..22231720)	10.2593	-1.14528	0.211768	ENSGALG00000031527
ARL9	4	49261759..49263835	28.5689	1.36929	0.00010483	ENSGALG00000026653
ARMC1	2	complement(114773595..114803982)	6.32282	-1.36042	0.0132566	ENSGALG00000036567
ARMC10	1	13055479..13063032	1.96178	-1.50734	0.00721048	ENSGALG00000008288
ARMC2	3	complement(67151293..67212997)	0.686177	1.1087	0.594809	ENSGALG00000015289
ARMC3	2	complement(17448659..17498050)	0.531708	5.42746	8.29223e-14	ENSGALG00000007864
ARMC4	2	15599282..15670561	0.232614	1.12546	0.628658	ENSGALG00000007417
ARMC6	28	complement(3755802..3761970)	10.2952	-1.64249	3.90532e-11	ENSGALG00000003024
ARMC7	18	10653105..10655190	8.4114	-1.33818	0.00503686	ENSGALG00000007961
ARMC8	9	complement(546576..606673)	15.4486	-1.3142	0.000314874	ENSGALG00000040889
ARMC9	9	15359987..15403232	5.26937	-1.47449	7.27651e-05	ENSGALG00000007691
ARMH1	8	21088565..21100451	0.0970062	-1.07002	0.868106	ENSGALG00000020716
ARMH3	6	23504471..23608495	21.9118	-1.52147	1.12409e-08	ENSGALG00000007658
ARMT1	3	48996729..49002709	11.4778	-3.00576	0	ENSGALG00000026322
ARNT	25	complement(174129..194999)	36.6096	-1.07976	0.353674	ENSGALG00000000751
ARNT2	10	complement(12854642..12928455)	4.5625	-1.78686	9.21223e-08	ENSGALG00000006445
ARNTL	5	complement(7820343..7864789)	7.73505	1.05091	0.573637	ENSGALG00000005378
ARNTL2	1	68130384..68166501	8.19289	1.78274	8.84855e-12	ENSGALG00000014096
ARPC1A	14	4748751..4763835	90.5869	1.14025	0.0936889	ENSGALG00000004693
ARPC1B	14	4766374..4772041	3.81607	-1.26258	0.0820616	ENSGALG00000032588
ARPC2	7	complement(22569989..22587368)	165.266	1.10869	0.0431895	ENSGALG00000011452
ARPC3	15	5578016..5582595	66.7668	-1.58484	4.43383e-10	ENSGALG00000003820
ARPC4	12	11881167..11884058	46.0049	1.09297	0.276555	ENSGALG00000006691
ARPC5	8	complement(8004239..8010056)	190.868	1.11405	0.033351	ENSGALG00000020927
ARPC5L	17	complement(9879987..9883662)	55.5145	-4.0574	0	ENSGALG00000001014
ARPP19	10	9178837..9190055	175.006	-1.96029	0	ENSGALG00000017370
ARPP21	2	45391067..45490043	1.79821	3.8253	0	ENSGALG00000043240
ARR3	4	1241080..1246271	1.23155	-1.13594	0.525774	ENSGALG00000004251
ARRDC1	17	2324755..2351466	58.9093	1.67217	1.05987e-12	ENSGALG00000008475
ARRDC2	28	complement(4148246..4156109)	10.0183	1.2204	0.0107035	ENSGALG00000003527
ARRDC3	Z	59536399..59549088	9.88331	2.97133	1.91442e-12	ENSGALG00000025915
ARRDC4	10	16900546..16908325	15.5117	1.22221	0.00961201	ENSGALG00000007012
ARSA	1	complement(395826..401417)	14.2866	-1.19948	0.0195508	ENSGALG00000035824
ARSB	Z	22502339..22568346	6.47544	2.1922	4.03875e-10	ENSGALG00000004438
ARSG	18	7786981..7826236	1.72628	-2.05365	8.2534e-07	ENSGALG00000004193
ARSI	13	13888545..13891555	0.429836	-1.55829	0.0388619	ENSGALG00000005616
ARSJ	4	56443111..56482183	5.00469	1.5128	0.000179262	ENSGALG00000033286
ARSK	Z	complement(57617708..57629190)	3.01659	-1.57448	0.000537593	ENSGALG00000014672
ART1	1	complement(195574183..195575079)	0.0125372	5.85994	0.395049	ENSGALG00000000871
ART4	1	48045860..48050453	0.00362991	-1.85481	0.636379	ENSGALG00000011742
ART7B	1	complement(195577182..195579267)	0.0179719	15.743	0.147907	ENSGALG00000027166
ART7C	1	195581771..195583012	0.00578796	3.38884	0.581385	ENSGALG00000028988
ARTN	8	20688080..20690861	0.62159	5.55396	2.531e-15	ENSGALG00000032098
ARV1	3	40666273..40675811	4.10767	-1.02119	0.874945	ENSGALG00000011155
ARVCF	15	complement(1353112..1541582)	9.7903	-1.68418	1.40767e-12	ENSGALG00000043373
ARX	1	119266982..119271182	1.47123	1.72477	0.00231154	ENSGALG00000042604
AS3MT	6	24348004..24352786	0.305524	-2.91445	1.87298e-05	ENSGALG00000008133
ASAH1	4	62776696..62791934	8.13504	-1.59554	8.67304e-06	ENSGALG00000026364
ASAP1	2	complement(140568060..140731190)	2.76228	1.34713	0.0076262	ENSGALG00000037618
ASAP2	3	96096130..96181444	9.18047	-1.05186	0.560777	ENSGALG00000016419
ASAP3	23	complement(2336751..2352001)	3.50875	-1.45182	0.00108203	ENSGALG00000036949
ASB1	7	6003930..6013310	5.83176	1.26693	0.0829291	ENSGALG00000004272
ASB10	2	185940..192393	0.0104354	1.20986	0.848616	ENSGALG00000032845
ASB11	1	123471156..123482949	0.0367507	5.67728	0.109367	ENSGALG00000016562
ASB12	4	11654023..11659535	2.08076	1.84359	0.000128393	ENSGALG00000007594
ASB13	1	1752992..1763231	2.66234	-1.38696	0.00484072	ENSGALG00000008401
ASB14	12	complement(9038049..9047098)	1.51765	4.82983	0	ENSGALG00000005537
ASB15	1	complement(22434929..22445383)	0.00931238	2.28721	0.518038	ENSGALG00000008814
ASB16	27	5488710..5491416	1.187	-1.10574	0.71547	ENSGALG00000047976
ASB18	7	5202714..5212796	0.00824675	-6.84612	0.357078	ENSGALG00000046564
ASB2	5	complement(45556294..45580842)	0.0121659	1.20823	0.813355	ENSGALG00000010881
ASB3	3	3041079..3073674	5.37834	1.22466	0.117158	ENSGALG00000008176
ASB4	2	23882027..23890633	0.00384472	-1.07492	0.960967	ENSGALG00000009691
ASB5	4	complement(44357317..44391275)	6.08506	1.70634	1.77101e-08	ENSGALG00000010837
ASB6	17	complement(5945702..5950760)	21.3541	1.1289	0.128836	ENSGALG00000004378
ASB7	10	17780255..17808686	5.6659	-1.0421	0.640917	ENSGALG00000007115
ASB8	33	7256756..7259786	20.7187	1.7897	3.35429e-15	ENSGALG00000037396
ASB9	1	123496180..123509692	7.92179	1.30934	0.000675689	ENSGALG00000016563
ASCC1	6	12181167..12208613	14.4061	-1.07889	0.372293	ENSGALG00000026019
ASCC2	15	11292842..11317278	16.6072	-1.10816	0.207893	ENSGALG00000008059
ASCC3	3	70672876..70939143	2.87451	-2.07056	0	ENSGALG00000015465
ASCL1	1	complement(55066348..55068233)	0.172699	2.09493	0.0268941	ENSGALG00000037082
ASCL2	5	13869949..13870452	0.803584	4.76629	5.66679e-06	ENSGALG00000030492
ASCL3	5	9824339..9827275	14.4175	2.81724	4.16577e-15	ENSGALG00000036725
ASF1A	3	complement(62844061..62855425)	23.4418	-1.54173	4.45054e-09	ENSGALG00000014887
ASH1L	25	complement(3564403..3597752)	10.0753	1.35937	3.4505e-05	ENSGALG00000014638
ASH2L	22	2571212..2578623	64.7189	1.2488	0.00309445	ENSGALG00000003233
ASIC1	33	complement(5798329..5813145)	0.865667	1.01494	0.939861	ENSGALG00000034025
ASIC2	27	complement(4187017..4266979)	0.398516	-1.0786	0.760126	ENSGALG00000000367
ASIC4	7	complement(22086695..22105857)	0.116889	1.20594	0.499532	ENSGALG00000011250
ASIC5	4	complement(20873531..20887179)	0	#NUM!	#NUM!	ENSGALG00000009366
ASIP	20	complement(1567219..1596889)	0.0062403	-3.9676	0.537464	ENSGALG00000039101
ASL1	19	complement(5095412..5104199)	0.0407781	1.17783	0.733315	ENSGALG00000002558
ASL2	19	complement(5082064..5091544)	0.559117	-1.6574	0.00138936	ENSGALG00000002576
ASMT	1	complement(130327377..130338282)	0.879612	6.97704	2.531e-15	ENSGALG00000016685
ASMTL	1	130423704..130450205	3.85783	-1.35451	0.00967451	ENSGALG00000016689
ASNS	2	complement(24662430..24676154)	24.0827	-1.19579	0.0200867	ENSGALG00000009748
ASNSD1	7	complement(352539..359266)	16.7463	-1.04536	0.605058	ENSGALG00000041666
ASPA	19	complement(6849327..6858068)	0.0185804	3.68453	0.130973	ENSGALG00000004669
ASPG	5	50822509..50872096	20.7798	-1.93275	6.72583e-08	ENSGALG00000011572
ASPH	2	complement(113285505..113316802)	2.83172	-2.24825	4.37829e-10	ENSGALG00000030112
ASPHD2	15	7425953..7432354	7.54869	-2.14714	2.60232e-09	ENSGALG00000023396
ASPM	8	2987284..3025151	24.6458	1.26681	0.00149468	ENSGALG00000032398
ASPN	12	3792114..3806886	0	#NUM!	#NUM!	ENSGALG00000004722
ASPSCR1	18	complement(5007553..5044674)	11.4256	-1.04284	0.628383	ENSGALG00000039172
ASRGL1	3	82298027..82321213	1.06072	1.05283	0.748749	ENSGALG00000015949
ASS1	17	6180976..6201571	1.03967	-1.63659	0.00852669	ENSGALG00000023689
ASTL	5	22587180..22599063	20.4356	-3.29715	0	ENSGALG00000037220
ASTN1	8	7112556..7151143	2.96101	14.5726	0	ENSGALG00000004472
ASTN2	17	complement(3593160..3854597)	5.42081	-1.10458	0.394132	ENSGALG00000007038
ASXL1	20	10158453..10173320	21.3845	-1.09014	0.29059	ENSGALG00000006612
ASXL2	3	complement(104750809..104834649)	4.8671	1.02923	0.745745	ENSGALG00000016531
ASXL3	2	106885853..107013873	1.86983	1.97598	6.03339e-10	ENSGALG00000015196
ASZ1	1	24799631..24836289	1.22731	-2.288	7.3221e-10	ENSGALG00000034574
AT2	1	complement(196989275..196990942)	0.0185788	-4.1943	0.195306	ENSGALG00000032614
ATAD1	6	10285644..10300082	38.4056	-1.10119	0.23426	ENSGALG00000003652
ATAD2	2	complement(138006974..138039753)	26.679	1.11255	0.18299	ENSGALG00000034348
ATAD2B	3	complement(103966616..104035930)	8.52673	3.1649	0	ENSGALG00000037872
ATAD3A	21	complement(2160478..2177662)	98.5149	-1.70554	0	ENSGALG00000035869
ATAD5	18	6621921..6637172	6.7341	-1.2467	0.00420865	ENSGALG00000003294
ATCAY	28	complement(1582029..1594481)	7.88388	4.69277	0	ENSGALG00000001812
ATE1	6	complement(31972921..32042255)	14.4512	1.11447	0.183872	ENSGALG00000009502
ATF1	33	complement(5630143..5641609)	33.1917	-1.31251	0.000271388	ENSGALG00000033614
ATF2	7	16657945..16702160	17.4048	1.34231	0.000116648	ENSGALG00000009287
ATF3	3	complement(21942839..21967759)	56.6822	3.03925	0	ENSGALG00000049422
ATF4	1	complement(50599346..50602300)	134.435	-1.49669	2.77742e-08	ENSGALG00000012135
ATF6	8	4099583..4171618	14.2274	1.68698	9.73945e-13	ENSGALG00000032278
ATF7IP	1	48844718..48898342	32.7407	1.1513	0.0712427	ENSGALG00000011814
ATG10	Z	complement(63575834..63658645)	3.29196	-1.83139	5.39003e-05	ENSGALG00000027714
ATG101	33	3314755..3318625	50.164	-1.3003	0.000445889	ENSGALG00000042016
ATG12	Z	73136596..73140245	27.2373	1.01231	0.895816	ENSGALG00000002345
ATG13	5	complement(23721124..23734856)	15.0607	-1.4908	9.72868e-07	ENSGALG00000008347
ATG14	5	56371803..56387589	13.4946	2.51944	0	ENSGALG00000012148
ATG16L1	9	1346740..1365532	15.8413	1.20137	0.0199635	ENSGALG00000001619
ATG2B	5	complement(46604362..46646278)	10.0463	2.04846	0	ENSGALG00000042088
ATG3	1	84701318..84724935	19.7879	-1.53344	1.98558e-06	ENSGALG00000015204
ATG4A	4	complement(14102211..14114315)	6.81492	1.42757	0.000483751	ENSGALG00000008282
ATG4B	9	complement(4958640..4978293)	7.15239	1.10815	0.289883	ENSGALG00000006298
ATG4C	8	27947422..27969461	11.1942	-1.01325	0.888782	ENSGALG00000010985
ATG5	3	68246858..68320347	2.70144	-1.20378	0.116374	ENSGALG00000015387
ATG7	12	4788083..4877625	0.493452	-1.70136	0.00428678	ENSGALG00000004932
ATG9A	7	22223830..22232143	16.1744	2.05456	0	ENSGALG00000011649
ATIC	7	4368941..4386891	87.8934	-1.24448	7.05249e-06	ENSGALG00000003570
ATL1	5	58016047..58042735	8.81508	2.35305	6.39365e-14	ENSGALG00000012339
ATL2	3	complement(16526269..16562752)	73.5796	1.06726	0.225276	ENSGALG00000037289
ATM	1	complement(181590958..181650668)	2.14581	1.73649	8.62119e-07	ENSGALG00000017159
ATMIN	11	15378075..15387131	14.173	1.76512	2.8296e-14	ENSGALG00000040475
ATOH7	6	complement(11250536..11255998)	0.0583721	-1.47728	0.359369	ENSGALG00000052760
ATOH8	4	85314167..85334055	1.09236	2.11901	0.00035101	ENSGALG00000033083
ATOX1	13	13610528..13614853	46.7469	1.2534	0.00359182	ENSGALG00000004176
ATP10A	1	132986041..133096377	1.33644	-1.33674	0.0244949	ENSGALG00000043118
ATP10B	13	8418800..8471899	0.124065	-2.4543	0.000208795	ENSGALG00000001662
ATP10D	4	complement(66765329..66794720)	0.322847	1.08679	0.709538	ENSGALG00000014192
ATP11A	1	complement(139115577..139175402)	1.965	1.33125	0.0260429	ENSGALG00000041644
ATP11B	9	complement(16588019..16645147)	7.71489	-2.28069	0	ENSGALG00000008839
ATP11C	4	complement(5080054..5129056)	18.4153	-1.83176	0	ENSGALG00000006623
ATP12A	24	complement(2877577..2895175)	0.204209	-2.00136	0.00108292	ENSGALG00000006469
ATP13A1	30	1094276..1107489	29.7266	-1.09868	0.245753	ENSGALG00000032815
ATP13A2	21	complement(4421128..4431113)	3.68059	-1.13795	0.28789	ENSGALG00000003774
ATP13A3	9	13001669..13050849	12.3382	-1.76945	4.96684e-15	ENSGALG00000007075
ATP13A4	9	13237350..13270729	0.111768	-1.48835	0.117003	ENSGALG00000020827
ATP1A1	1	complement(81030190..81054213)	126.78	-2.56913	0	ENSGALG00000032247
ATP1B1	1	complement(84899572..84913575)	55.1575	1.43887	6.85563e-07	ENSGALG00000015233
ATP1B3	9	10461236..10501942	132.699	-1.20716	0.0129099	ENSGALG00000002764
ATP1B4	4	complement(16441331..16448493)	0.359159	-1.02003	0.94966	ENSGALG00000008593
ATP23	1	31563284..31570534	43.8961	-1.2945	0.000643693	ENSGALG00000009747
ATP2A2	15	complement(5600483..5641499)	21.8864	-1.11875	0.158816	ENSGALG00000032287
ATP2A3	19	3422032..3455961	0.569496	2.02343	3.95193e-05	ENSGALG00000001564
ATP2B1	1	complement(43425751..43483144)	139.561	-2.42413	0	ENSGALG00000030550
ATP2B4	26	5221530..5245884	28.6143	-1.37498	1.48778e-05	ENSGALG00000003601
ATP2C1	2	41622054..41669122	11.7389	-1.17891	0.0366145	ENSGALG00000034340
ATP4B	1	138638383..138644102	0.213313	-1.0155	0.960967	ENSGALG00000016822
ATP5A1Z	Z	2151248..2159334	320.281	-1.5075	5.64289e-05	ENSGALG00000037880
ATP5B	33	6893346..6897535	299.565	-1.65935	0	ENSGALG00000038801
ATP5C1	1	4815823..4822759	186.123	-1.08038	0.14041	ENSGALG00000006753
ATP5F1D	28	3135591..3138048	78.2869	-1.03148	0.719587	ENSGALG00000032875
ATP5G3	7	16638236..16652554	150.096	-1.2487	0.00297552	ENSGALG00000009286
ATP5I	Z	53568962..53570888	120.933	-1.03709	0.75767	ENSGALG00000015372
ATP5J2	14	complement(4796009..4797562)	76.2944	-1.70188	3.14115e-13	ENSGALG00000033001
ATP5MC1	27	complement(6115324..6117913)	142.319	-1.13653	0.10345	ENSGALG00000001330
ATP5PB	26	3215547..3220046	148.617	-1.18111	0.000712921	ENSGALG00000001452
ATP5PD	18	complement(10623538..10627074)	112.816	-1.08657	0.112622	ENSGALG00000007926
ATP5PF	1	complement(103855858..103860617)	83.8635	1.00212	0.980068	ENSGALG00000015751
ATP5S	5	57934496..57941300	6.33631	-1.23373	0.078457	ENSGALG00000012287
ATP6	MT	9240..9923	2435.51	-1.34313	5.66193e-05	ENSGALG00000041091
ATP6AP1	1	22485251..22539257	10.7137	-1.2755	0.0120799	ENSGALG00000008836
ATP6AP1L	Z	complement(63542055..63557854)	0.33613	-1.31933	0.339683	ENSGALG00000015618
ATP6AP2	1	complement(113578487..113587894)	37.5049	1.93633	0	ENSGALG00000016241
ATP6V0A1	27	7749490..7777682	20.8311	1.55371	1.82162e-09	ENSGALG00000003256
ATP6V0A2	15	complement(5211809..5226925)	23.5926	-1.05902	0.502267	ENSGALG00000003194
ATP6V0A4	1	56329183..56352026	0.532495	5.74796	0	ENSGALG00000040666
ATP6V0B	8	20717728..20722672	37.4469	-1.0659	0.455254	ENSGALG00000010091
ATP6V0C	14	complement(14249705..14260962)	132.263	-1.11999	0.0254116	ENSGALG00000009229
ATP6V0D1	11	complement(1372530..1396927)	23.328	-1.41061	4.04852e-06	ENSGALG00000002237
ATP6V0D2	2	122936917..122954777	0.0314416	-1.89906	0.392626	ENSGALG00000034294
ATP6V0E1	13	9861486..9871095	27.5126	-1.46933	2.68978e-07	ENSGALG00000049287
ATP6V0E2	6	23061953..23063322	31.2928	1.42695	2.496e-06	ENSGALG00000020754
ATP6V1A	1	complement(79969020..79998068)	41.0154	-1.05254	0.349812	ENSGALG00000014800
ATP6V1B2	22	complement(1892937..1902337)	63.6431	1.08319	0.12707	ENSGALG00000033663
ATP6V1C1	2	129172101..129193565	17.2373	-1.06849	0.437791	ENSGALG00000034099
ATP6V1C2	3	96909880..96926659	0.258285	-1.3619	0.235238	ENSGALG00000016446
ATP6V1D	5	29180275..29311574	36.0849	1.49173	5.74499e-08	ENSGALG00000009570
ATP6V1E1	1	complement(61788323..61799223)	48.2532	-1.03874	0.656696	ENSGALG00000013036
ATP6V1G1	17	2874201..2877495	99.0262	1.04849	0.578397	ENSGALG00000007190
ATP6V1G3	8	2500571..2512425	0.00361575	-3.9676	0.537464	ENSGALG00000002207
ATP6V1H	2	complement(110240177..110289554)	16.8982	-1.06937	0.428287	ENSGALG00000013621
ATP7A	4	12911845..12929913	7.60661	1.74084	1.11539e-13	ENSGALG00000007902
ATP7B	1	complement(171640608..171674156)	0.181119	-2.91248	4.9681e-06	ENSGALG00000017021
ATP8	MT	9085..9249	1241.08	-1.96648	0	ENSGALG00000032465
ATP8A1	4	68148034..68237929	1.7925	2.65717	3.35429e-15	ENSGALG00000014236
ATP8A2	1	178053268..178362187	0.524871	1.1939	0.295321	ENSGALG00000017106
ATP8B1	Z	334119..365812	3.66109	-1.08524	0.527704	ENSGALG00000030834
ATP8B2	25	2912978..2925997	14.2437	-1.02251	0.798834	ENSGALG00000034501
ATP8B3	28	2363866..2377068	0.447501	5.01972	1.71213e-15	ENSGALG00000001084
ATP9A	20	13107712..13155856	4.70548	2.56987	0	ENSGALG00000007912
ATP9B	2	complement(56708506..56875260)	3.48533	1.36967	5.80358e-05	ENSGALG00000031323
ATPAF1	8	complement(22198145..22206503)	10.401	-2.1477	8.70094e-16	ENSGALG00000010444
ATPAF2	14	complement(5387747..5392015)	26.3747	-1.34253	9.70287e-05	ENSGALG00000004926
ATPSCKMT	2	78413620..78423635	1.31358	-1.81731	7.44167e-06	ENSGALG00000013043
ATR	9	complement(10612524..10648117)	3.49648	-1.13492	0.292576	ENSGALG00000002663
ATRIP	12	complement(3688502..3701516)	29.4395	1.05176	0.550192	ENSGALG00000004670
ATRN	4	89176735..89316390	12.7939	-1.52342	9.69482e-09	ENSGALG00000016034
ATRNL1	6	29096845..29512936	2.40852	-1.4638	0.000509797	ENSGALG00000009152
ATRX	4	complement(12808926..12883679)	26.2807	1.24068	0.00410252	ENSGALG00000007843
ATXN1	2	complement(61572031..61650422)	0.27486	1.59651	0.0373922	ENSGALG00000012709
ATXN10	1	70567704..70663626	4.30453	-2.38016	3.37571e-11	ENSGALG00000014234
ATXN1L	11	complement(19748636..19750708)	6.3353	-1.31038	0.00378833	ENSGALG00000028253
ATXN2	15	complement(6419311..6462154)	15.9977	-1.44411	7.40925e-07	ENSGALG00000004625
ATXN3L	5	complement(44761932..44773968)	24.9773	-1.48662	9.95913e-08	ENSGALG00000010766
ATXN7L1	1	complement(14159516..14267311)	10.0638	1.9941	8.79796e-12	ENSGALG00000008115
ATXN7L3	27	5455014..5459571	24.9244	-1.12593	0.137334	ENSGALG00000030899
AUH	Z	complement(44218672..44328999)	0.72979	-2.32193	3.42376e-07	ENSGALG00000021843
AUP1	4	90826518..90836978	32.6029	-1.88382	0	ENSGALG00000030148
AURKA	20	12020474..12027221	119.885	-2.30928	0	ENSGALG00000007768
AURKAIP1	21	2238517..2242030	50.7	-1.06598	0.447421	ENSGALG00000001555
AUTS2	19	complement(1512994..2173032)	4.41836	4.64075	0	ENSGALG00000001153
AvBD1	3	complement(107430692..107459717)	0.200079	-3.24738	0.0212825	ENSGALG00000022815
AvBD10	3	107427145..107429861	0.176402	2.77122	0.0907407	ENSGALG00000016667
AvBD11	3	complement(107406231..107408849)	0	#NUM!	#NUM!	ENSGALG00000019846
AvBD12	3	complement(107402570..107403775)	0.00679217	-1.07496	0.960967	ENSGALG00000019847
AvBD13	3	complement(107393000..107397608)	0.0193575	3.38884	0.581385	ENSGALG00000019848
AvBD14	3	complement(107476054..107478873)	0.502928	1.86439	0.014813	ENSGALG00000052020
AvBD3	3	complement(107461886..107464431)	0.0269824	-1.85467	0.636379	ENSGALG00000016670
AvBD4	3	complement(107470958..107472826)	0.181409	4.04224	0.0267271	ENSGALG00000019843
AvBD5	3	complement(107467262..107468665)	0.0914345	7.71247	0.0469871	ENSGALG00000042193
AvBD6	3	107446916..107449084	0.020382	-1.85478	0.636379	ENSGALG00000016668
AvBD8	3	complement(107437997..107440666)	0	#NUM!	#NUM!	ENSGALG00000019844
AvBD9	3	107433951..107437008	0.0152874	1.60864	0.719551	ENSGALG00000019845
AVD	Z	9164659..9166088	7.43426	3.51759	7.36248e-15	ENSGALG00000025945
AVEN	5	30287850..30373018	13.0292	1.05975	0.651994	ENSGALG00000009642
AVL9	2	complement(48018175..48053287)	2.30484	-1.02729	0.865996	ENSGALG00000041568
AVP	4	complement(88653691..88655304)	0.293718	1.32468	0.45976	ENSGALG00000014117
AVPR1A	1	complement(33419044..33421641)	0.628682	1.81784	0.00671635	ENSGALG00000040567
AVPR1B	26	complement(2366601..2368583)	0.0292139	-3.49121	0.21554	ENSGALG00000000788
AVPR2	1	complement(28630010..28633253)	0.00242277	-3.9676	0.537464	ENSGALG00000009497
AVR2	Z	9149010..9150157	0.152371	3.90231	0.00935411	ENSGALG00000028039
AWAT1	4	1219019..1224786	0.643066	1.04635	0.841535	ENSGALG00000004367
AXIN1	14	12551591..12627669	27.5193	-1.26299	0.00186218	ENSGALG00000029402
AXIN2	18	7613207..7634458	16.4757	1.38859	1.2062e-05	ENSGALG00000039200
AXL	5	25149919..25189178	31.4094	1.02962	0.603131	ENSGALG00000008631
AZI2	2	complement(38775654..38800952)	37.9396	1.8346	0	ENSGALG00000011428
AZIN1	2	complement(129117614..129143181)	64.0382	-1.4068	1.28015e-12	ENSGALG00000029295
AZIN2	23	5476662..5483514	1.92222	1.71163	0.000331534	ENSGALG00000003614
B2M	10	1784065..1786985	161.306	1.49715	2.61957e-08	ENSGALG00000002160
B3GALNT1	9	complement(22252414..22257167)	2.48012	1.06547	0.652996	ENSGALG00000054759
B3GALNT2	3	38124927..38149873	2.88991	-1.15539	0.207892	ENSGALG00000013952
B3GALT1	7	complement(19190231..19191211)	0.00533701	-1.07493	0.960967	ENSGALG00000010931
B3GALT2	8	3820106..3828000	0.00442075	8.32994	0.29059	ENSGALG00000051274
B3GALT5	1	109397569..109410287	0.169029	1.34638	0.380213	ENSGALG00000016128
B3GAT1	24	complement(2619471..2649394)	0.576803	-1.88779	0.000568064	ENSGALG00000001611
B3GAT1L	1	complement(81425204..81452490)	1.08294	-1.38959	0.0145536	ENSGALG00000015075
B3GAT2	3	82531592..82553686	8.05657	-1.34591	0.00272149	ENSGALG00000031590
B3GLCT	1	complement(176284287..176314671)	7.71899	1.43014	1.49326e-05	ENSGALG00000017076
B3GNT2	3	9676896..9693979	68.4327	-1.36095	2.77537e-05	ENSGALG00000008930
B3GNT3	28	3421308..3424534	1.97963	2.67192	5.68562e-13	ENSGALG00000050532
B3GNT4	15	6090645..6093060	3.87553	1.24966	0.0551134	ENSGALG00000028803
B3GNT5	9	complement(16457646..16473512)	13.3409	-2.05999	0	ENSGALG00000032526
B3GNT7	9	15424639..15428284	17.5765	-1.84534	5.64521e-08	ENSGALG00000007701
B3GNT9	11	complement(2432617..2439530)	0.479502	-1.35204	0.209681	ENSGALG00000021345
B3GNTL	17	8569117..8571073	0.00439687	-1.07485	0.960967	ENSGALG00000021553
B3GNTL1	18	3121259..3232611	0.978876	-1.37746	0.0750752	ENSGALG00000001433
B4GALNT3	1	60296873..60354263	2.93709	3.71462	0	ENSGALG00000012988
B4GALT1	Z	complement(70837600..70855202)	17.433	-1.14188	0.0953062	ENSGALG00000002022
B4GALT2	8	20724855..20732722	126.281	1.005	0.957951	ENSGALG00000010094
B4GALT3	25	complement(3951607..3955011)	19.3674	1.21869	0.0122791	ENSGALG00000030605
B4GALT4	1	81391656..81407632	11.5938	-1.61247	1.7748e-06	ENSGALG00000015069
B4GALT5	20	13861021..13896307	3.66987	-1.32196	0.000521455	ENSGALG00000008056
B4GALT6	2	complement(106147108..106171103)	5.26097	1.24334	0.00549386	ENSGALG00000015151
B4GALT7	13	complement(10815875..10817473)	80.0901	-1.33602	0.000101098	ENSGALG00000032145
B9D1	14	complement(5629436..5631869)	8.96035	-1.51469	1.97664e-05	ENSGALG00000005096
BAALC	2	129210045..129231537	3.3647	1.40607	0.00712577	ENSGALG00000051919
BAAT	5	261217..263311	0.118422	-1.85413	0.151401	ENSGALG00000040619
BACE1	24	complement(5265642..5274470)	24.4539	-1.64726	9.24171e-12	ENSGALG00000007298
BACE2	1	110162856..110213264	3.0688	-1.2111	0.170248	ENSGALG00000034932
BACH1	1	105444523..105470343	16.4186	1.71169	6.03206e-13	ENSGALG00000015828
BACH2	3	75307454..75404609	1.22751	2.36129	1.6952e-09	ENSGALG00000015605
BAG1	2	complement(85628166..85637391)	35.1583	-1.24653	0.00395817	ENSGALG00000013157
BAG2	3	complement(86761744..86769254)	9.27001	1.5354	0.000112549	ENSGALG00000026605
BAG3	6	31229092..31246998	78.9439	-1.10937	0.042603	ENSGALG00000009433
BAG4	22	2584892..2587870	11.0961	-1.23419	0.00740999	ENSGALG00000003254
BAG5	5	complement(50598446..50603397)	7.77519	1.23978	0.00542723	ENSGALG00000031062
BAHCC1	18	complement(9193416..9208314)	2.69422	1.35643	0.0128583	ENSGALG00000040308
BAHD1	5	1072537..1085377	16.5481	1.70245	7.01848e-13	ENSGALG00000033675
BAIAP2	18	complement(9298043..9330926)	34.1472	1.01561	0.863739	ENSGALG00000042538
BAIAP2L1	14	complement(1552022..1586667)	30.0382	3.40795	0	ENSGALG00000003548
BAIAP2L2	1	50999516..51007562	0.543533	2.26146	0.000120144	ENSGALG00000012285
BAK1	26	4677456..4689316	28.0589	2.33107	0	ENSGALG00000031493
BAMBI	2	complement(15314201..15318325)	22.0958	-1.09846	0.263266	ENSGALG00000040993
BANF1	33	complement(6643744..6644738)	78.7999	-1.05349	0.554458	ENSGALG00000031723
BANK1	4	60568176..60699388	0.798304	-2.6178	1.19491e-09	ENSGALG00000012292
BANP	11	18012363..18142822	7.41336	-1.7568	6.91088e-10	ENSGALG00000005872
BAP1	12	complement(3513037..3525813)	41.8071	-1.12294	0.0226483	ENSGALG00000004366
BARD1	7	complement(4211052..4254224)	26.9108	1.96087	0	ENSGALG00000003484
BARHL1	17	6883357..6889065	0.109256	1.46505	0.34422	ENSGALG00000043217
BARHL2	8	15109602..15112455	0.0919785	3.45547	0.0200307	ENSGALG00000040069
BARX1	12	6536825..6539305	1.39031	1.6783	0.00278034	ENSGALG00000035557
BARX2	24	1375288..1401419	3.1324	8.8431	0	ENSGALG00000029382
BASP1	2	complement(75358894..75406459)	6.431	-1.04851	0.756799	ENSGALG00000012952
BATF	5	38487611..38497586	1.46739	1.59183	0.000601492	ENSGALG00000010323
BATF3	3	21915154..21919280	3.04678	-1.20376	0.201524	ENSGALG00000052425
BAZ1B	19	408113..457407	36.3819	1.35394	2.6964e-10	ENSGALG00000029408
BAZ2B	7	complement(36554034..36661657)	25.9324	1.96983	0	ENSGALG00000012579
BBIP1	6	complement(27109662..27112589)	18.7594	-1.49574	5.79458e-05	ENSGALG00000037714
BBOF1	5	37934574..37943482	2.94348	5.16103	0	ENSGALG00000045856
BBOX1	5	3749262..3782806	10.7232	1.24438	0.0692359	ENSGALG00000013297
BBS12	4	complement(53628227..53630560)	3.2834	-1.17963	0.219143	ENSGALG00000052784
BBS2	11	2128470..2143535	9.22044	-1.14914	0.0868871	ENSGALG00000042415
BBS4	10	2142296..2176785	1.16349	-1.45039	0.00510115	ENSGALG00000001798
BBS5	7	complement(18672192..18682785)	9.02562	1.26234	0.00283757	ENSGALG00000009846
BBS7	4	53918279..53933298	11.277	1.71033	9.19111e-13	ENSGALG00000011880
BBS9	2	complement(47626395..47911248)	1.76839	-1.69188	4.4846e-05	ENSGALG00000031650
BBX	1	88325470..88449177	1.32474	1.08884	0.52387	ENSGALG00000015353
BCAN	25	2658942..2671332	0.204089	-1.00604	0.980389	ENSGALG00000045469
BCAP29	1	14895745..14919193	60.1453	1.62702	2.01729e-11	ENSGALG00000008009
BCAP31	30	268916..271158	38.799	-1.28646	0.0009324	ENSGALG00000035236
BCAR1	11	complement(1973371..1978777)	44.6192	1.16749	0.0449246	ENSGALG00000042895
BCAS1	20	12384156..12418680	0.657287	1.69615	0.00457295	ENSGALG00000007796
BCAS2	26	complement(3869575..3872586)	67.2636	-1.58636	3.35176e-10	ENSGALG00000002002
BCAS3	19	complement(7797174..8098869)	1.93585	-1.36054	0.00440833	ENSGALG00000005295
BCAT1	1	65359495..65418925	4.06644	-1.01014	0.948426	ENSGALG00000013177
BCCIP	6	33485512..33491742	61.566	-1.54498	2.60513e-09	ENSGALG00000006617
BCDIN3D	33	5164024..5168544	24.3515	-1.14056	0.101338	ENSGALG00000043400
BCHE	9	21107790..21154158	0.172707	-2.5618	4.62796e-05	ENSGALG00000034860
BCKDHB	3	complement(79052924..79163325)	9.53283	-1.21911	0.103931	ENSGALG00000040702
BCL10	8	16678843..16686682	21.4823	-1.76978	5.75244e-15	ENSGALG00000028935
BCL11A	3	complement(1875922..1931759)	5.99669	-1.88037	0	ENSGALG00000034048
BCL11B	5	complement(47979726..48071473)	0.204805	-1.06972	0.780483	ENSGALG00000031862
BCL2	2	67837316..67924872	2.03603	1.72274	3.05748e-05	ENSGALG00000012885
BCL2A1	10	13078381..13081323	0.0266772	3.29021	0.193779	ENSGALG00000006511
BCL2L1	20	complement(10015064..10033228)	19.5803	-1.39853	6.14111e-06	ENSGALG00000006211
BCL2L10	10	9346409..9349658	65.657	-1.10082	0.235255	ENSGALG00000030871
BCL2L11	3	3133521..3141086	8.68038	2.37586	0	ENSGALG00000051135
BCL2L13	1	61798694..61836141	38.5792	-1.01545	0.866278	ENSGALG00000013037
BCL2L15	26	complement(3760561..3763313)	1.42702	-1.73326	0.01524	ENSGALG00000050352
BCL6	9	14938213..14954449	2.95632	3.29307	2.531e-15	ENSGALG00000007357
BCL7A	15	6008253..6016332	6.40235	1.40144	0.0737844	ENSGALG00000004379
BCL7B	19	complement(356636..360244)	6.19963	-1.12384	0.297055	ENSGALG00000036647
BCL9	1	93792988..93803389	18.8137	-1.28728	0.000760888	ENSGALG00000037655
BCL9L	24	complement(5607649..5619306)	2.5546	1.10936	0.360966	ENSGALG00000007685
BCLAF1	3	55290293..55506996	140.079	1.02623	0.643306	ENSGALG00000013935
BCLAF3	1	121356060..121377378	69.249	1.97952	0	ENSGALG00000016418
BCO1	11	15458803..15472631	0.192029	8.13211	8.12021e-10	ENSGALG00000005408
BCO2	24	complement(6140068..6160788)	0.702319	3.1349	3.31458e-10	ENSGALG00000007868
BCOR	1	113671430..113729288	11.1701	-1.44162	7.66179e-07	ENSGALG00000016245
BCORL1	4	complement(1591207..1611198)	0.391001	2.19578	8.09176e-06	ENSGALG00000003976
BCR	15	complement(8865927..8958301)	6.73394	-1.58035	1.27339e-09	ENSGALG00000006695
BCS1L	7	complement(22467737..22473283)	9.87003	-2.69973	0	ENSGALG00000011386
BD7	3	107443030..107444685	0.0713309	5.67789	0.098494	ENSGALG00000047285
BDH1A	9	complement(12794254..12807370)	19.4719	-1.31975	0.000230278	ENSGALG00000006947
BDH2	4	complement(60973338..60987632)	0.938843	-1.52285	0.0467222	ENSGALG00000012338
BDKRB1	5	46575153..46577714	0.00736368	8.01675	0.311948	ENSGALG00000020386
BDKRB2	5	46550123..46571687	0.00311626	5.85931	0.395049	ENSGALG00000011080
BDNF	5	complement(3979544..4011508)	3.56915	3.47588	0	ENSGALG00000012163
BEAN1	11	complement(11463948..11501923)	4.70504	1.22216	0.0678308	ENSGALG00000005266
BECN1	27	complement(7874990..7879971)	13.7613	-1.20536	0.0177076	ENSGALG00000002973
BEGAIN	5	complement(48857109..49002559)	0.0494861	-5.09942	0.0020638	ENSGALG00000011236
BEND3	3	67984758..67993302	59.6968	-1.9835	0	ENSGALG00000015314
BEND4	4	68290811..68317278	3.18032	-1.15074	0.346215	ENSGALG00000014242
BEND5	8	complement(23047528..23885562)	14.9763	1.22231	0.00942969	ENSGALG00000036909
BEND6	3	complement(86821519..86843295)	8.33108	2.0265	1.21141e-11	ENSGALG00000016283
BEND7	1	complement(7324436..7372660)	7.88202	1.07023	0.431749	ENSGALG00000006682
BEST1	5	16987346..16994543	0.129628	8.69931	7.43403e-06	ENSGALG00000007217
BEST3	1	complement(35651357..35667845)	0.0346006	-1.94957	0.281576	ENSGALG00000010029
BEST4	8	complement(21126881..21131102)	0.236364	2.7427	0.000235082	ENSGALG00000043605
BET1	2	complement(23396962..23403111)	5.79231	-1.38294	0.00470458	ENSGALG00000024485
BET1L	5	1864700..1869053	25.2479	-1.92565	0	ENSGALG00000004172
BF1	16	2565405..2595262	8.97277	2.78778	0	ENSGALG00000033932
BF2	16	complement(2606528..2609057)	19.1063	2.40447	0	ENSGALG00000041380
BFAR	14	1232513..1241144	3.52969	1.37578	0.00402244	ENSGALG00000003111
BFSP1	3	12088678..12107322	0.459066	3.90411	2.25235e-09	ENSGALG00000008735
BFSP2	2	42556661..42572127	2.82728	-1.39745	0.0472884	ENSGALG00000034585
BG1	16	complement(2549855..2554710)	0.0356024	1.01655	0.976458	ENSGALG00000026396
BG8	16	2283023..2395890	0.951383	-1.70902	0.060031	ENSGALG00000049461
BGLAP	23	6070881..6072078	6.92441	1.54129	0.00872571	ENSGALG00000029494
BHLHA15	14	1509770..1512987	0.0125161	10.8007	0.224307	ENSGALG00000031306
BHLHE22	2	114381432..114383485	2.81339	1.64956	0.000313951	ENSGALG00000040249
BHLHE23	20	complement(8485910..8489984)	0.938143	1.37487	0.0181547	ENSGALG00000005718
BHLHE40	12	18986975..18991321	17.5547	9.68272	0	ENSGALG00000008308
BHLHE41	1	complement(67588709..67590637)	1.25054	1.93739	0.00184781	ENSGALG00000048539
BICC1	6	complement(1492814..1589295)	8.73465	1.73786	9.61702e-14	ENSGALG00000036095
BICD1	1	complement(59088124..59268526)	0.780451	1.59974	0.00170315	ENSGALG00000012934
BICD2	12	complement(7222115..7298893)	33.7675	1.92542	0	ENSGALG00000005249
BICDL1	15	complement(9789578..9831110)	4.04514	1.35928	0.0115772	ENSGALG00000007319
BICRAL	3	23186938..23204981	2.31019	1.45335	0.00290806	ENSGALG00000009911
BID	1	complement(61839049..61860517)	33.0217	-1.3142	0.000250837	ENSGALG00000013039
BIK	1	68501326..68513915	2.27501	-1.29271	0.0950915	ENSGALG00000014164
BIN1	7	23682689..23766446	9.60079	-1.54937	4.81827e-09	ENSGALG00000011541
BIN2	33	complement(5033336..5044090)	0.0351507	-1.70229	0.379051	ENSGALG00000037929
BIN3	22	1518465..1572139	4.59732	-1.72183	8.04568e-05	ENSGALG00000052825
BIRC3	1	complement(183926160..183936332)	21.2045	-1.09105	0.287234	ENSGALG00000017186
BIRC5	3	complement(15519544..15520683)	122.773	-1.9851	0	ENSGALG00000008713
BIRC6	3	complement(31609464..31785558)	10.4431	1.46973	1.30823e-07	ENSGALG00000010541
BIRC7	20	8719016..8728781	2.72481	-1.31603	0.0354442	ENSGALG00000005762
BIRC8	4	complement(15652758..15672807)	4.30925	1.24447	0.00642032	ENSGALG00000008491
BIVM	1	complement(144209956..144226593)	39.6124	1.11462	0.174839	ENSGALG00000016861
BKJ	6	9941677..9943868	0.752911	-1.09549	0.75273	ENSGALG00000032838
BLB1	16	complement(2565094..2566926)	1.80599	2.42154	4.09586e-06	ENSGALG00000000141
BLB2	16	2572332..2573868	1.43506	2.73607	7.20036e-07	ENSGALG00000030940
BLCAP	20	complement(5086332..5093930)	86.5413	-1.86624	0	ENSGALG00000027126
BLEC1	16	2562353..2565190	1.03494	2.26017	1.24208e-05	ENSGALG00000028659
BLEC2	16	complement(2558049..2560828)	0.794947	2.64681	0.00235585	ENSGALG00000000136
BLEC3	16	complement(2444068..2445718)	1.1314	-1.23662	0.399981	ENSGALG00000049665
BLK	3	107236167..107271386	0.0384057	2.58054	0.0758427	ENSGALG00000016661
BLM	10	complement(20347261..20364102)	29.6028	-1.11818	0.0285673	ENSGALG00000008256
BLMH	19	complement(6371390..6387309)	105.676	-2.04407	0	ENSGALG00000004259
BLOC1S2	6	18393039..18397700	8.07271	-2.04086	4.72675e-12	ENSGALG00000005794
BLOC1S4	2	complement(89775663..89781385)	32.1965	-1.48832	8.21545e-08	ENSGALG00000013591
BLOC1S5	2	64294321..64330903	45.0999	1.18007	0.0309635	ENSGALG00000012782
BLOC1S6	10	11145530..11151301	1.66667	1.20325	0.191687	ENSGALG00000049204
BLVRA	2	51589935..51620997	3.88738	-3.17432	0	ENSGALG00000031786
BLZF1	1	complement(84803475..84810188)	10.4348	-1.32509	0.000212519	ENSGALG00000015225
BMF	5	29608119..29626791	5.95713	-1.28099	0.0291577	ENSGALG00000014537
BMI1	2	complement(17732934..17742871)	17.9109	-1.28439	0.000899183	ENSGALG00000041267
BMP10	22	421956..427810	0.00572364	8.32954	0.29059	ENSGALG00000000120
BMP15	4	1860090..1862633	0.24872	-1.77106	0.0204117	ENSGALG00000004742
BMP2	3	complement(15202203..15229780)	43.926	3.62888	0	ENSGALG00000029301
BMP2K	4	44872836..44933275	14.7246	1.22749	0.00689791	ENSGALG00000010885
BMP3	4	45457337..45471666	0.409769	-1.85076	0.0128577	ENSGALG00000035052
BMP4	5	complement(58714564..58717395)	25.279	2.25791	0	ENSGALG00000012429
BMP5	3	87360676..87415579	0.0914391	-1.91485	0.0481246	ENSGALG00000016293
BMP6	2	complement(64378425..64463337)	3.58296	1.60318	0.000177	ENSGALG00000012787
BMP7	20	11682314..11723878	17.2396	-1.77259	1.74746e-14	ENSGALG00000007668
BMPER	2	complement(47461980..47608491)	0.166543	-1.96569	0.0135635	ENSGALG00000029811
BMPR1A	6	3229366..3305485	13.5505	-1.11732	0.173445	ENSGALG00000002003
BMPR1B	4	58350823..58586570	1.63815	1.42202	0.0207777	ENSGALG00000012216
BMPR2	7	11821550..11916693	12.2479	1.92378	0	ENSGALG00000008459
BMS1	6	complement(5785245..5805815)	63.8097	-2.99772	0	ENSGALG00000002624
BMT2	1	26909371..26943265	9.17854	1.25348	0.00332674	ENSGALG00000009440
BMX	1	complement(123334097..123360200)	0.00450437	1.60847	0.719551	ENSGALG00000016557
BNC1	10	complement(11747963..11814277)	0.159543	-2.05167	0.00697434	ENSGALG00000006041
BNC2	Z	complement(32350839..32692210)	0.0637364	7.09383	6.17838e-05	ENSGALG00000015101
BNIP1	13	9897119..9902358	7.62346	1.15761	0.166379	ENSGALG00000002882
BNIP2	10	5823812..5839785	14.7713	1.72758	1.75519e-13	ENSGALG00000003788
BNIP3	6	complement(35758042..35762509)	21.6287	1.06099	0.496941	ENSGALG00000010476
BNIP3L	22	complement(669570..683049)	28.2208	1.31665	0.000219506	ENSGALG00000043405
BOC	1	complement(84399987..84443291)	1.49348	2.12687	8.38775e-08	ENSGALG00000015152
BOK	9	5256404..5276844	3.33569	-1.04892	0.672067	ENSGALG00000005772
BOLA1	25	complement(1887975..1888358)	12.7887	-1.02718	0.878733	ENSGALG00000054703
BOP1	2	complement(130809697..130899627)	31.1285	-2.00621	0	ENSGALG00000053353
BORA	1	complement(157621742..157641267)	7.98063	-1.31438	0.000384358	ENSGALG00000016931
BORCS5	1	71806841..71868149	6.50107	-1.71917	5.08814e-13	ENSGALG00000040393
BORCS6	3	75832004..75833128	15.2396	2.18236	1.414e-09	ENSGALG00000028145
BORCS7	6	24344499..24347587	39.4018	1.22761	0.00710742	ENSGALG00000008124
BORCS8	28	3672331..3680267	34.5573	1.14965	0.0810129	ENSGALG00000014581
BPGM	1	62167702..62186545	15.8662	-1.66593	3.03406e-12	ENSGALG00000013069
BPHL	2	complement(66289353..66312310)	0.34983	-1.7584	0.0219785	ENSGALG00000029659
BPIFB2	20	complement(10297297..10301910)	0.0425589	-2.24581	0.159069	ENSGALG00000006666
BPIFB3	20	10288014..10296054	0.545758	-3.59211	4.50141e-08	ENSGALG00000006662
BPIFC	1	53270492..53286236	48.0827	1.12544	0.348507	ENSGALG00000039479
BPNT1	3	18892413..18922845	3.6242	-1.38288	4.832e-05	ENSGALG00000009576
BRAF	1	complement(56921170..57002305)	20.3713	1.90068	0	ENSGALG00000012865
BRAP	15	complement(6478762..6514166)	67.4954	1.52145	0	ENSGALG00000004650
BRAT1	14	3740254..3748302	9.10641	-1.32425	0.000266523	ENSGALG00000004348
BRCA1	27	complement(7970099..7990457)	15.0544	-1.95796	0	ENSGALG00000002781
BRCA2	1	complement(175900477..175937209)	6.88199	1.26784	0.00167702	ENSGALG00000017073
BRCC3	4	2185735..2190011	24.1535	-1.24245	0.00492941	ENSGALG00000005383
BRD1	1	complement(18927212..18992907)	35.0965	1.45892	2.531e-15	ENSGALG00000029379
BRD2	16	complement(2574359..2580734)	141.365	1.83769	0	ENSGALG00000000156
BRD3	17	complement(7458700..7488415)	5.40327	2.08421	6.30977e-10	ENSGALG00000002682
BRD7	11	6508615..6522917	81.4843	-1.26914	0.00140608	ENSGALG00000003786
BRD8	13	10782893..10798225	47.3221	1.29892	6.57366e-08	ENSGALG00000037646
BRDT	8	complement(14698872..14714760)	3.95731	-1.77654	2.73831e-07	ENSGALG00000006031
BRE	3	complement(27531575..27695285)	17.7843	-2.06678	0	ENSGALG00000010039
BRF1	5	complement(52854754..53013815)	17.1509	-1.34326	0.000100795	ENSGALG00000011705
BRF2	22	complement(2527806..2530973)	8.87272	-1.16341	0.220973	ENSGALG00000003124
BRI3	14	1513300..1550614	54.7308	-1.04903	0.577356	ENSGALG00000041914
BRI3BP	15	4786518..4789593	50.3378	-1.76265	5.75244e-15	ENSGALG00000002913
BRICD5	14	complement(6886919..6891193)	0.0103471	-2.62073	0.472336	ENSGALG00000050677
BRINP1	17	complement(4358151..4436723)	1.62741	1.90782	2.38295e-07	ENSGALG00000006997
BRINP2	8	complement(7100994..7106165)	2.12661	33.1089	0	ENSGALG00000004448
BRINP3	8	8616647..8821232	0.438019	-4.03962	1.4516e-09	ENSGALG00000033407
BRIP1	19	7631791..7678745	3.54946	1.24098	0.0646	ENSGALG00000005279
BRIX1	Z	10563505..10567859	84.6696	-1.40342	3.73443e-06	ENSGALG00000003373
BRMS1L	5	36563104..36582077	19.4984	1.02066	0.817795	ENSGALG00000010093
BROX	3	complement(18081222..18103577)	6.81044	1.24857	0.00403936	ENSGALG00000009413
BRPF1	12	11855728..11874815	10.2179	1.09697	0.256614	ENSGALG00000033529
BRPF3	26	192701..216901	5.65706	-1.60557	1.74298e-10	ENSGALG00000000776
BRS3	4	4321737..4327851	0.00173812	3.38884	0.581385	ENSGALG00000006406
BRSK1	5	complement(14526605..14822859)	0.110477	-1.4705	0.204883	ENSGALG00000006681
BRWD1	1	complement(109272435..109323160)	14.2308	1.13328	0.113588	ENSGALG00000016065
BRWD3	4	9426824..9460455	7.59335	2.71808	0	ENSGALG00000007151
BSDC1	23	complement(5342394..5348814)	15.1613	1.39864	7.39568e-06	ENSGALG00000003405
BSG	28	2772421..2783648	257.416	-1.24159	7.33212e-06	ENSGALG00000001328
BSN	12	complement(2917890..2962756)	0.347476	1.37977	0.043843	ENSGALG00000001849
BSPRY	17	complement(1821891..1828716)	1.84117	-1.93462	7.48308e-05	ENSGALG00000008861
BST1	4	complement(76637942..76652266)	0.402301	1.68875	0.0423774	ENSGALG00000014509
BSX	24	3127754..3129687	0.257827	1.2521	0.517909	ENSGALG00000006515
BTAF1	6	complement(21912396..21954114)	10.9573	1.63465	2.20669e-11	ENSGALG00000030598
BTBD1	10	complement(11643180..11656460)	30.3102	1.02741	0.756057	ENSGALG00000006020
BTBD10	5	7794166..7820509	35.1721	1.5593	1.03305e-09	ENSGALG00000005369
BTBD11	1	complement(53377416..53545431)	21.2471	-1.27178	0.0190177	ENSGALG00000039595
BTBD17	18	complement(9120847..9124152)	0.821796	-2.4336	0.000609302	ENSGALG00000023359
BTBD19	8	21144107..21149996	0.221324	-1.12005	0.721468	ENSGALG00000028978
BTBD2	28	2232091..2244110	18.6236	-1.14563	0.0901668	ENSGALG00000001019
BTBD3	3	complement(13189289..13199549)	16.4098	-1.12359	0.145289	ENSGALG00000009028
BTBD6	5	52935364..52938063	13.6231	1.86169	0	ENSGALG00000033813
BTBD7	5	complement(45267540..45296772)	12.9472	1.23115	0.00686792	ENSGALG00000034311
BTBD8	8	complement(14636254..14671765)	9.8077	2.23684	0	ENSGALG00000005977
BTBD9	3	29630380..29745172	7.70943	1.10051	0.252442	ENSGALG00000010131
BTC	4	34617002..34622372	1.22997	1.04674	0.826451	ENSGALG00000028608
BTD	2	34016956..34027642	0.941356	-1.58603	0.00285922	ENSGALG00000011216
BTF3	Z	complement(24736603..24743170)	249.534	-1.09049	0.286791	ENSGALG00000013512
BTF3L4	8	24612084..24622313	161.7	-1.69284	0	ENSGALG00000010570
BTG1	1	complement(44429339..44433309)	85.8885	2.00212	0	ENSGALG00000011276
BTG2	26	5122814..5126845	43.0045	1.43697	7.47028e-07	ENSGALG00000052763
BTG4	24	complement(5563452..5565530)	0.759986	-1.74655	0.0100816	ENSGALG00000007618
BTK	4	2028580..2039548	0.887925	-1.55684	0.00582626	ENSGALG00000004958
BTN1A1	28	complement(898934..903624)	0.161534	1.01941	0.959124	ENSGALG00000000589
BTRC	6	complement(23793963..23908311)	13.4938	2.31563	0	ENSGALG00000007820
BUB1	3	3107742..3127503	37.3474	-1.84089	0	ENSGALG00000008233
BUB1B	5	824101..848390	33.0161	-1.85959	0	ENSGALG00000036892
BUB3	6	32458807..32470396	105.647	-1.10757	0.0461913	ENSGALG00000009681
BUD13	24	complement(5105623..5130006)	26.6592	1.4535	3.43487e-07	ENSGALG00000025882
BUD31	14	4781451..4783571	87.6881	-1.3451	6.39382e-05	ENSGALG00000004705
BVES	3	68858596..68885270	0.789456	1.95101	0.000126148	ENSGALG00000015410
BYSL	26	5026434..5029084	75.7453	-1.718	7.41549e-14	ENSGALG00000003467
BZFP1	16	complement(2465213..2467571)	4.00778	-4.3404	0	ENSGALG00000027546
BZW1	7	11284739..11295272	198.282	-1.85827	0	ENSGALG00000008220
BZW2	2	28476110..28534287	361.805	-1.47616	0	ENSGALG00000010809
C10H15ORF59	10	complement(2728829..2736012)	0.227792	2.81513	0.00103573	ENSGALG00000001716
C10orf2	6	complement(24038158..24041819)	55.0493	-1.81055	0	ENSGALG00000017627
C10orf71	6	19504129..19508694	3.04514	3.54069	0	ENSGALG00000027353
C10orf88	6	complement(32362856..32366096)	50.5997	1.00236	0.978132	ENSGALG00000000011
C11H16orf70	11	2391861..2425403	19.8383	-1.10575	0.215741	ENSGALG00000003183
C11H16ORF87	11	7734011..7783037	2.57353	1.03288	0.799081	ENSGALG00000017363
C11H19orf12	11	complement(8393870..8446227)	7.11838	-1.19901	0.0377787	ENSGALG00000004480
C11orf1	24	complement(6247051..6248737)	0	#NUM!	#NUM!	ENSGALG00000007950
C11orf49	5	complement(23440889..23529747)	2.16233	-1.40237	0.0103408	ENSGALG00000008255
C11orf52	24	complement(6229478..6236297)	0.88798	-1.04426	0.803393	ENSGALG00000032467
C11orf87	1	complement(181226287..181226754)	11.9247	2.50925	1.27954e-09	ENSGALG00000017155
C11orf91	5	7047688..7048758	0.324906	1.992	0.126398	ENSGALG00000044645
C12orf10	33	7351137..7354128	14.6037	1.05395	0.548782	ENSGALG00000037688
C12orf29	1	42829927..42836694	5.45047	1.66025	1.73765e-06	ENSGALG00000011168
C12orf4	1	73358186..73385073	28.2359	1.01833	0.839161	ENSGALG00000017289
C12orf43	15	9385682..9389695	5.53774	-1.63847	1.22355e-05	ENSGALG00000006965
C12orf66	1	complement(33715792..33724023)	19.5653	-1.45111	5.78994e-07	ENSGALG00000027682
C12orf74	1	44616111..44646792	0.0303834	2.06856	0.329706	ENSGALG00000011277
C12orf75	1	complement(54179279..54183383)	1.0525	-1.44815	0.0486931	ENSGALG00000026311
C13H5orf15	13	16749773..16755766	36.619	-1.39959	5.20841e-06	ENSGALG00000006506
C14H16orf45	14	7881342..7922149	17.5896	1.00784	0.944754	ENSGALG00000006456
C14orf2	5	complement(50759147..50764469)	29.4845	-1.39411	0.000196294	ENSGALG00000053706
C14orf39	5	54623560..54651291	0.0985484	-1.44597	0.297558	ENSGALG00000036504
C15H12orf49	15	11722028..11727568	31.4532	-1.11863	0.160602	ENSGALG00000031821
C15H12ORF65	15	complement(5354761..5356086)	25.7867	-1.47221	4.4296e-05	ENSGALG00000029390
C15orf48	10	11117010..11120725	1.26436	7.0108	0	ENSGALG00000052643
C15orf61	10	19374076..19376537	13.7227	-1.22334	0.067666	ENSGALG00000028141
C15orf62	5	1234372..1236870	0.0702789	-1.3565	0.475027	ENSGALG00000040929
C16orf89	14	complement(13775703..13782211)	0.0674436	1.29847	0.662144	ENSGALG00000049514
C17H9orf16	17	complement(5472223..5475502)	33.5766	-1.22019	0.00942411	ENSGALG00000004783
C17orf75	18	complement(6726265..6731088)	17.3935	1.30395	0.000457425	ENSGALG00000003434
C18H17ORF67	18	complement(6256027..6262584)	0.492616	3.57798	7.22885e-06	ENSGALG00000024428
C18orf21	2	complement(83562242..83571431)	19.5443	-1.20163	0.0175401	ENSGALG00000013131
C18orf63	2	complement(91914154..91927757)	0.0296328	-1.37244	0.60029	ENSGALG00000044510
C19orf25	28	complement(3319418..3319840)	0	#NUM!	#NUM!	ENSGALG00000048805
C19orf44	28	complement(4433844..4437586)	7.10805	1.27975	0.00550567	ENSGALG00000021883
C1D	3	complement(11828964..11846476)	40.8212	-1.37355	1.72204e-05	ENSGALG00000008765
C1GALT1	2	24691867..24702573	12.5037	-1.64533	1.06594e-11	ENSGALG00000009752
C1GALT1C1	4	16382396..16384100	19.4419	-1.35961	5.76985e-05	ENSGALG00000008513
C1H11ORF54	1	complement(187105314..187114711)	9.85216	1.71504	1.51937e-06	ENSGALG00000017219
C1H11ORF70	1	complement(184057697..184077150)	1.62614	1.00337	0.984999	ENSGALG00000017189
C1H12ORF57	1	77991895..77993033	49.6792	1.92459	0	ENSGALG00000014555
C1H12ORF73	1	54703831..54705113	50.6027	-2.08134	0	ENSGALG00000030933
C1H21ORF59	1	complement(106340924..106348250)	11.7809	-1.44221	0.000498029	ENSGALG00000037962
C1H21ORF91	1	complement(100750283..100767075)	28.8639	-1.89868	6.73822e-10	ENSGALG00000028290
C1H2ORF49	1	136427099..136441778	7.42664	-1.19037	0.0270336	ENSGALG00000016796
C1orf109	23	3798374..3799248	6.03674	2.56392	2.41865e-12	ENSGALG00000045165
C1orf112	8	complement(5454279..5470362)	3.37712	-2.08261	4.60865e-12	ENSGALG00000032743
C1orf115	3	complement(18739694..18743264)	5.71633	1.81387	6.01564e-08	ENSGALG00000034303
C1orf145	2	complement(63035106..63135497)	1.10622	1.02166	0.941398	ENSGALG00000019570
C1orf158	21	complement(5255306..5258665)	0.105612	47.8599	0.0334824	ENSGALG00000004102
C1orf159	21	complement(2649964..2665120)	22.1239	1.96288	0	ENSGALG00000027363
C1orf174	21	916953..919088	10.5959	-1.83869	1.73764e-10	ENSGALG00000000975
C1orf198	3	complement(40608347..40628562)	9.75194	2.93058	0	ENSGALG00000026600
C1orf21	8	8212688..8298953	6.16099	-1.71788	4.70012e-07	ENSGALG00000020922
C1orf210	8	complement(20006748..20007420)	0.264114	-1.46984	0.450516	ENSGALG00000053833
C1orf216	23	4394410..4396671	1.96986	-1.16744	0.376847	ENSGALG00000051443
C1orf232	23	3348448..3349790	2.47117	2.00697	6.15249e-06	ENSGALG00000029721
C1orf35	2	2443556..2446966	9.98496	-1.22421	0.0586809	ENSGALG00000037519
C1orf50	21	complement(6372895..6377167)	7.28242	1.15873	0.181836	ENSGALG00000004800
C1QA	21	complement(6079357..6081398)	0.00812419	-1.85458	0.636379	ENSGALG00000021569
C1QB	21	complement(6073556..6075682)	0.00483882	-3.9676	0.537464	ENSGALG00000004771
C1QBP	19	3578323..3580860	623.632	-1.56509	0	ENSGALG00000001654
C1QC	21	complement(6076987..6078857)	0.00492098	-1.0749	0.960967	ENSGALG00000029669
C1QL1	27	complement(3712055..3716130)	1.40047	1.97594	0.000884961	ENSGALG00000028031
C1QL2	7	28438645..28440603	2.86469	1.27712	0.119103	ENSGALG00000040992
C1QL3	2	20120548..20125233	0.281106	1.83391	0.0374827	ENSGALG00000032554
C1QL4	33	complement(5432035..5433632)	0.318612	1.10596	0.710337	ENSGALG00000054973
C1QTNF12	21	2480437..2496606	2.52274	4.13571	0	ENSGALG00000001857
C1QTNF2	13	8559183..8566692	0.348323	-3.03068	1.94396e-05	ENSGALG00000027232
C1QTNF4	5	22998387..23015965	1.66193	2.45112	3.27155e-09	ENSGALG00000008080
C1QTNF5	24	4223242..4227441	0.0284065	6.82871	0.013252	ENSGALG00000006758
C1QTNF6	1	51440395..51445547	0.334868	-1.0905	0.718721	ENSGALG00000047483
C1QTNF7	4	complement(76744821..76779005)	0.0704196	-2.4803	0.0472894	ENSGALG00000014515
C1QTNF8	14	5989615..5992223	0.00281127	-3.9677	0.537464	ENSGALG00000005253
C1R	1	complement(78058485..78065761)	3.15585	-1.30287	0.0252112	ENSGALG00000014659
C1S	1	78045961..78055022	0.439362	3.88909	8.60696e-10	ENSGALG00000014603
C20H20ORF24	20	494619..499213	59.3055	-1.29874	0.000441678	ENSGALG00000001054
C20orf194	4	complement(89068635..89132168)	1.61188	1.32679	0.0153449	ENSGALG00000053000
C20orf85	20	complement(11271341..11303516)	0.430348	1.40589	0.193625	ENSGALG00000027484
C21orf58	7	7152924..7163467	0.138457	1.11334	0.703481	ENSGALG00000047637
C21orf62	1	complement(106444683..106445360)	0.0628948	2.31695	0.293336	ENSGALG00000040059
C22H2ORF42	22	complement(4117999..4124786)	1.26041	1.35194	0.0533147	ENSGALG00000013881
C22orf23	1	51071012..51075308	0.302524	-1.04109	0.903068	ENSGALG00000012293
C22orf39	15	complement(959982..961020)	10.1318	-1.68586	2.04509e-05	ENSGALG00000044654
C25H1ORF43	25	complement(2885181..2888873)	42.1062	-1.24911	0.00340267	ENSGALG00000034258
C26H6orf106	26	4311807..4343652	58.5227	1.01434	0.874964	ENSGALG00000041792
C26H6ORF125	26	4615270..4620658	35.1888	-1.47337	2.18803e-07	ENSGALG00000002881
C26H6orf89	26	1618156..1637334	11.0357	1.79363	8.70094e-16	ENSGALG00000000551
C2CD2	1	complement(110425541..110458812)	12.7193	1.50701	4.30682e-08	ENSGALG00000016148
C2CD2L	24	complement(35022..63087)	2.10713	1.74786	7.8452e-06	ENSGALG00000034014
C2CD4C	28	complement(2730221..2731462)	1.13076	1.50268	0.0421575	ENSGALG00000001273
C2CD5	1	66503373..66570677	12.1717	-1.02164	0.807918	ENSGALG00000013210
C2H6orf52	2	complement(62091157..62100297)	145.535	1.40588	3.28232e-06	ENSGALG00000012721
C2H8ORF22	2	108494837..108497336	5.80681	-1.04808	0.73785	ENSGALG00000039536
C2orf88	7	complement(226649..230837)	3.90777	3.20516	7.14203e-12	ENSGALG00000033017
C3	30	491364..674579	9.7238	1.62105	3.83201e-11	ENSGALG00000030038
C3AR1	1	66793430..66796768	0.67302	11.748	0	ENSGALG00000013218
C3H1orf95	3	complement(17045413..17078471)	0.464858	6.65477	0.00055154	ENSGALG00000009219
C3H6orf120	3	complement(41238384..41241039)	20.4276	-1.18588	0.0294721	ENSGALG00000011193
C3H6ORF203	3	complement(67999790..68003969)	48.9562	1.41671	3.0094e-06	ENSGALG00000015316
C3orf14	12	13519909..13533499	1.93115	-1.20819	0.104329	ENSGALG00000048873
C3orf18	12	complement(2164236..2173206)	2.1608	2.2744	1.39616e-09	ENSGALG00000002240
C3orf33	9	23117488..23121392	13.7017	1.69689	9.62862e-12	ENSGALG00000026293
C3orf38	1	90073522..90080670	30.2343	1.48994	7.3015e-08	ENSGALG00000015402
C3orf67	12	complement(12285419..12348377)	0.289532	-1.58961	0.0314481	ENSGALG00000007168
C3orf70	9	complement(3700823..3720928)	0.638997	1.13609	0.507307	ENSGALG00000050049
C4	16	2609635..2624278	2.09578	-3.53013	0	ENSGALG00000032231
C4BPA	26	2687134..2698396	15.3056	1.1904	0.0257199	ENSGALG00000001175
C4orf19	4	complement(69865532..69906586)	0.158523	1.97206	0.0786412	ENSGALG00000027885
C4orf46	4	complement(21926876..21929479)	12.1069	1.17472	0.159939	ENSGALG00000052557
C4orf47	4	61036771..61045027	0.239621	1.05855	0.854877	ENSGALG00000013287
C4orf48	4	complement(83117730..83129665)	0.472981	-1.47316	0.0621219	ENSGALG00000024486
C5	17	complement(8606511..8642257)	1.33879	1.05215	0.68943	ENSGALG00000001565
C5H11orf58	5	11765074..11770877	86.7115	-1.36253	1.37828e-10	ENSGALG00000006077
C5H11orf74	5	19755982..19795325	3.81763	-1.0041	0.978428	ENSGALG00000007941
C5H11ORF96	5	21907061..21908044	0.660998	4.69157	2.17782e-08	ENSGALG00000042103
C5H14orf166	5	58235042..58247858	183.845	1.06131	0.269249	ENSGALG00000012379
C5H14ORF169	5	complement(26420941..26422805)	25.0355	-1.54521	4.19972e-09	ENSGALG00000020454
C5H15orf41	5	complement(31651198..31766696)	3.67418	-2.45271	0	ENSGALG00000009801
C5H15orf57	5	complement(1124770..1132730)	12.1772	1.39485	0.000468751	ENSGALG00000029332
C5orf22	2	complement(69157598..69168662)	8.22656	1.28483	0.0234274	ENSGALG00000012909
C5orf24	13	complement(16377691..16380816)	26.2561	1.43684	1.725e-06	ENSGALG00000006371
C5orf30	Z	complement(50040254..50045272)	7.75826	1.23747	0.107428	ENSGALG00000027512
C5orf34	Z	complement(13710211..13721555)	4.14442	1.27953	0.0502118	ENSGALG00000014865
C5orf49	2	complement(79219935..79229716)	0.195157	-2.66836	0.0417828	ENSGALG00000027654
C5orf51	Z	13273506..13276740	8.66705	1.05681	0.661268	ENSGALG00000033098
C6	Z	complement(12966092..12991491)	0.00517127	-1.07163	0.951667	ENSGALG00000014840
C6orf132	26	3194811..3208765	7.01136	1.59422	2.15847e-08	ENSGALG00000028570
C6orf58	3	complement(59142047..59154607)	0.0892486	21.4792	0.00194465	ENSGALG00000045522
C6orf62	2	90222982..90228705	50.7178	2.04009	0	ENSGALG00000013628
C7	Z	12908352..12956390	0.224246	-1.6418	0.129814	ENSGALG00000014835
C7H2ORF69	7	11009022..11014057	2.62452	-2.03465	7.79712e-12	ENSGALG00000008136
C7H2ORF76	7	28385668..28397361	1.36512	-1.18588	0.260916	ENSGALG00000012113
C7orf25	2	complement(51141125..51145397)	8.12534	-1.62365	2.57219e-05	ENSGALG00000040161
C7orf26	14	12719002..12725543	20.5079	1.18212	0.0330614	ENSGALG00000034380
C7orf50	14	complement(2679816..2775732)	23.3123	-2.08219	0	ENSGALG00000004055
C7orf57	2	79926460..79933295	0.150598	-1.85116	0.0621612	ENSGALG00000047701
C7orf73	1	complement(58399989..58406158)	76.2181	1.31217	0.000331598	ENSGALG00000036355
C8A	8	26158855..26174657	0	#NUM!	#NUM!	ENSGALG00000010850
C8B	8	complement(26178921..26194902)	0.620594	1.71723	0.000369762	ENSGALG00000010853
C8G	17	complement(876650..879509)	2.00844	-1.11409	0.566981	ENSGALG00000040644
C8H1ORF146	8	complement(14618965..14626886)	0.0600104	1.1022	0.908485	ENSGALG00000023490
C8H1orf27	8	complement(10813212..10837430)	3.99413	-1.36654	0.0179079	ENSGALG00000005080
C8H1orf52	8	16687314..16694446	37.1892	-1.23868	0.00517703	ENSGALG00000008670
C8orf34	2	115821712..115984273	0.73508	-1.23	0.274472	ENSGALG00000034561
C8orf37	2	complement(126377895..126392868)	1.35261	1.26763	0.0940779	ENSGALG00000038971
C8orf88	2	complement(124616036..124623485)	0.364425	-1.71484	0.0471858	ENSGALG00000037992
C9H21orf2	9	complement(4551856..4565071)	10.6278	-1.70083	1.55157e-08	ENSGALG00000006539
C9H2ORF82	9	1225609..1232084	1.49937	3.75889	3.83878e-08	ENSGALG00000040264
C9orf116	17	complement(8017252..8018376)	7.25161	-1.6843	5.84159e-05	ENSGALG00000040773
C9ORF152	2	6264549..6270436	0.120409	2.34018	0.044538	ENSGALG00000023454
C9orf64	Z	complement(40079073..40087531)	16.7372	1.14513	0.198864	ENSGALG00000012589
C9orf69	17	8389052..8392671	32.914	1.17912	0.0348666	ENSGALG00000032627
C9orf72	Z	complement(68919383..68933625)	1.17688	-2.15523	2.03662e-07	ENSGALG00000001864
C9orf78	17	complement(6003739..6008708)	31.399	1.0368	0.678175	ENSGALG00000004152
C9orf85	Z	35630701..35647859	46.6511	1.54963	8.61477e-09	ENSGALG00000026001
CA10	18	complement(5153057..5313472)	1.63728	-1.1502	0.326108	ENSGALG00000002993
CA12	10	4543071..4556711	0.0267379	4.32135	0.195766	ENSGALG00000003456
CA13	2	122624567..122638462	1.51151	1.83115	0.000958214	ENSGALG00000033428
CA2	2	122766240..122822370	7.77093	-2.75899	4.96684e-15	ENSGALG00000030781
CA3A	2	122678180..122689749	0.166326	-1.00105	0.997911	ENSGALG00000033700
CA3B	2	122705158..122724398	0.573392	-1.88018	0.000458507	ENSGALG00000037975
CA4	19	complement(8243835..8262292)	0.00190663	-3.9676	0.537464	ENSGALG00000005360
CA5B	11	complement(17992311..18000421)	18.7868	1.04353	0.62347	ENSGALG00000005855
CA6	21	3234528..3244322	0.340421	1.21743	0.399619	ENSGALG00000002390
CA7	11	complement(11311725..11319529)	0.689877	-1.56462	0.0733269	ENSGALG00000033720
CA8	2	complement(112701443..112753254)	2.55052	1.86622	7.04998e-08	ENSGALG00000039145
CA9	Z	complement(9225475..9236423)	8.41328	-1.5908	2.17349e-06	ENSGALG00000021340
CAAP1	Z	complement(68690379..68707323)	24.2897	1.4041	0.0113826	ENSGALG00000001765
CAB39	9	complement(5571769..5606749)	50.9727	1.11186	0.0379471	ENSGALG00000027262
CAB39L	1	complement(170465095..170526727)	1.19333	-1.21663	0.144273	ENSGALG00000017005
CABIN1	15	8412346..8504251	9.24306	1.8035	8.70094e-16	ENSGALG00000006363
CABLES1	2	102922659..102951590	3.63108	1.02428	0.877845	ENSGALG00000014998
CABLES2	20	complement(7941683..7956242)	14.4521	2.05353	9.70669e-15	ENSGALG00000005345
CABP1	15	complement(9490219..9517591)	0.478196	2.69897	3.23085e-07	ENSGALG00000007116
CABP2	5	646633..649212	4.24711	-1.10346	0.506609	ENSGALG00000037497
CABP4	5	225860..230151	0.152718	-3.65884	0.0277169	ENSGALG00000052867
CABP7	15	complement(11335501..11339583)	0.676592	-1.09287	0.763726	ENSGALG00000040463
CACFD1	17	7226419..7232634	5.35711	-1.83999	6.95687e-08	ENSGALG00000034132
CACHD1	8	28426867..28509563	11.7309	-1.19671	0.0202261	ENSGALG00000011024
CACNA1B	17	2470501..2727279	0.0270776	-1.13018	0.724691	ENSGALG00000008456
CACNA1C	1	61134027..61599794	0.0383732	-1.90807	0.0480593	ENSGALG00000013022
CACNA1D	12	7450925..7616503	0.432009	2.90814	1.62688e-10	ENSGALG00000005332
CACNA1E	8	complement(6089202..6161870)	0.255549	1.20923	0.265949	ENSGALG00000003833
CACNA1G	18	complement(10190070..10295277)	0.930497	2.37303	1.03413e-09	ENSGALG00000007623
CACNA1H	14	complement(5667870..5837019)	0.43708	-1.12959	0.505949	ENSGALG00000005215
CACNA1S	26	260153..289532	0.197454	1.30987	0.167947	ENSGALG00000037744
CACNA2D1	1	10375977..10734880	0.143958	-2.84211	2.00816e-06	ENSGALG00000008486
CACNA2D2	12	complement(1874442..2001509)	0.12762	-1.00494	0.985713	ENSGALG00000038242
CACNA2D3	12	7720781..8130930	0.0663451	-1.03136	0.92912	ENSGALG00000005400
CACNB1	27	complement(6913922..6925806)	1.63906	1.01869	0.8916	ENSGALG00000025788
CACNB2	2	complement(19119896..19343839)	0.171152	-1.06101	0.813159	ENSGALG00000008591
CACNB3	33	3392702..3398693	0.017094	-1.4693	0.589834	ENSGALG00000050887
CACNB4	7	complement(35329301..35401729)	7.44701	2.0253	1.12772e-10	ENSGALG00000035466
CACNG1	18	complement(7224009..7230394)	0.0168611	-1.52381	0.70789	ENSGALG00000027771
CACNG2	1	51652325..51698867	0.258913	121.982	0.00697307	ENSGALG00000031977
CACNG3	14	7139995..7157615	14.7632	-1.03984	0.762707	ENSGALG00000038087
CACNG4	18	complement(7236970..7272838)	0.280804	1.16754	0.5755	ENSGALG00000026091
CACNG5	18	complement(7295811..7307917)	4.0168	-1.54282	0.000215209	ENSGALG00000003911
CACNG7	33	6775152..6777450	0.164298	-1.78608	0.178096	ENSGALG00000054166
CACTIN	28	1133936..1138442	101.994	2.11683	0	ENSGALG00000024391
CACUL1	6	complement(30764722..30804284)	17.8834	-1.0972	0.261342	ENSGALG00000009314
CACYBP	8	complement(7478362..7485785)	54.1166	-1.80895	0	ENSGALG00000004554
CADM1	24	complement(4700047..4856723)	3.80956	-1.19095	0.124473	ENSGALG00000014582
CADM2	1	complement(94731886..94975094)	0.0711266	-4.64818	0.00177015	ENSGALG00000043393
CADM3	25	3840941..3854221	1.76675	-1.02667	0.877097	ENSGALG00000036925
CADPS2	1	22670291..22971425	0.748028	-1.21163	0.201348	ENSGALG00000008926
CALB1	2	complement(124313161..124331362)	0.0869166	1.20298	0.648902	ENSGALG00000032282
CALB2	11	complement(1487565..1492223)	0.890501	3.30666	4.78783e-08	ENSGALG00000026903
CALCA	5	10769515..10802866	1.54013	1.76691	1.18662e-05	ENSGALG00000006054
CALCR	2	complement(23060807..23197789)	0.0372996	1.01707	0.977309	ENSGALG00000009509
CALCRL	7	1118003..1183599	1.17941	-2.70129	4.03451e-14	ENSGALG00000002632
CALD1	1	62359691..62455538	3.04298	-2.22422	6.08069e-09	ENSGALG00000033471
CALHM1	6	complement(24598313..24600153)	0.0266546	-4.19437	0.194129	ENSGALG00000008271
CALHM2	6	complement(24590725..24595374)	0.208761	-2.45002	0.000620609	ENSGALG00000008270
CALHM3	6	complement(24604152..24606364)	0.0513549	1.62943	0.500691	ENSGALG00000008273
CALHM6	3	complement(63868068..63871243)	0.0107902	-1.07143	0.949608	ENSGALG00000014962
CALM1	5	44062715..44073491	162.721	1.39198	3.23343e-12	ENSGALG00000026445
CALM2	3	complement(27250948..27261822)	344.551	-1.06727	0.218467	ENSGALG00000010023
CALML3	1	complement(1768773..1769795)	0.242802	1.68364	0.184061	ENSGALG00000008424
CALML4	10	complement(19575321..19577993)	15.5288	-1.5498	0.000105698	ENSGALG00000007979
CALN1	19	1102760..1225316	0.769004	-1.25019	0.216998	ENSGALG00000001122
CALR	30	complement(422263..424991)	493.661	1.13563	0.0107209	ENSGALG00000040368
CALR3	28	4437755..4441529	4.17156	-1.68882	6.10047e-06	ENSGALG00000003914
CALU	1	813323..831335	59.3665	1.07617	0.376459	ENSGALG00000050267
CAMK1	12	complement(11875094..11877807)	13.5125	-1.33319	0.00168959	ENSGALG00000029912
CAMK1D	1	6924409..7137720	0.292671	1.09119	0.763429	ENSGALG00000033051
CAMK1G	26	3099869..3114498	2.30164	-1.32906	0.0495654	ENSGALG00000001319
CAMK2A	13	13896868..13917085	0.083279	1.1348	0.744422	ENSGALG00000005621
CAMK2B	22	5231576..5248343	0.844096	1.20573	0.185875	ENSGALG00000033061
CAMK2D	4	56534692..56694206	2.63332	-1.02844	0.792062	ENSGALG00000041635
CAMK2G	6	16404371..16525081	8.51494	2.50838	0	ENSGALG00000005088
CAMK2N1	21	complement(4889771..4890492)	0.226018	-2.6153	0.261459	ENSGALG00000045288
CAMK2N2	9	complement(16029437..16031632)	2.05592	2.1911	8.18302e-06	ENSGALG00000045574
CAMK4	Z	complement(46616371..46782893)	1.02641	1.15144	0.376309	ENSGALG00000000244
CAMKK1	19	3475171..3556769	9.02821	-2.63986	0	ENSGALG00000001617
CAMKMT	3	25620462..25819300	0.978605	-2.75387	9.97456e-12	ENSGALG00000035800
CAMKV	12	complement(2991079..2994178)	6.06778	1.77666	4.90487e-05	ENSGALG00000035058
CAMLG	13	complement(16412239..16415262)	23.5145	1.2144	0.013498	ENSGALG00000006411
CAMSAP1	17	8478459..8506069	15.8222	2.09116	0	ENSGALG00000001692
CAMSAP2	8	complement(1766235..1826011)	17.9109	2.48802	0	ENSGALG00000002145
CAND1	1	34900551..34930163	56.671	-1.77368	0	ENSGALG00000033879
CAND2	12	19859843..19874418	10.086	1.24709	0.00410854	ENSGALG00000008420
CANT1	18	9750313..9758928	3.00375	1.22843	0.107806	ENSGALG00000011822
CANX	13	complement(14243238..14260009)	114.765	1.07269	0.183039	ENSGALG00000032148
CAP1	23	5701544..5708612	94.9553	-1.41835	2.72574e-13	ENSGALG00000036294
CAP2	2	61960517..62027180	0.285629	-1.55819	0.0319924	ENSGALG00000012715
CAPG	22	5281520..5284629	0.375778	-1.01701	0.960967	ENSGALG00000036175
CAPN1	33	complement(6580953..6593372)	1.24158	-1.16131	0.334085	ENSGALG00000041685
CAPN10	9	complement(15851768..15863643)	10.324	2.2515	0	ENSGALG00000034562
CAPN11	3	complement(30442438..30454580)	26.1547	2.34374	0	ENSGALG00000010186
CAPN13	3	8479768..8512438	0.0192763	-5.13161	0.0581571	ENSGALG00000020084
CAPN14	3	8356314..8379148	0.161212	5.03207	4.87717e-06	ENSGALG00000009069
CAPN15	14	13807325..13851939	8.48174	-1.63463	2.76648e-11	ENSGALG00000002018
CAPN2	3	complement(17779866..17799623)	3.35852	4.08544	0	ENSGALG00000009360
CAPN3	5	25874264..25898344	0.333252	8.37816	8.70094e-16	ENSGALG00000009050
CAPN5	1	complement(194700308..194747859)	0.676182	-1.90099	0.000141677	ENSGALG00000040478
CAPN6	4	13332487..13379286	0.435119	-1.74408	0.00990914	ENSGALG00000008006
CAPN7	2	complement(41440864..41464606)	5.58652	1.81278	4.64151e-08	ENSGALG00000041731
CAPN8	3	17803816..17833090	0.0725659	1.27695	0.522806	ENSGALG00000009382
CAPN9	3	40564709..40593020	0.165182	-2.08583	0.00936631	ENSGALG00000011136
CAPRIN1	5	18710570..18743777	176.758	-2.27859	0	ENSGALG00000013532
CAPRIN2	1	59579364..59610650	23.7502	2.29123	0	ENSGALG00000012947
CAPS2	1	complement(37820647..37853581)	4.07545	8.44814	0	ENSGALG00000010208
CAPSL	Z	complement(10904777..10916949)	0.552732	2.65737	2.72193e-05	ENSGALG00000013376
CAPZA1	26	3533312..3543352	71.4927	-1.65408	3.2182e-12	ENSGALG00000001547
CAPZA2	1	complement(25007205..25036960)	31.7757	-1.74789	1.35928e-14	ENSGALG00000043437
CAPZA3	1	64224976..64225943	0	#NUM!	#NUM!	ENSGALG00000013125
CAPZB	21	complement(4686160..4739361)	77.1316	-1.74182	1.35928e-14	ENSGALG00000004034
CARD10	1	51238459..51251963	3.31363	1.24264	0.0715542	ENSGALG00000042365
CARD11	14	complement(3830739..3870033)	0.0708263	1.1882	0.585893	ENSGALG00000004398
CARD9	17	8208061..8215543	7.73696	2.6373	0	ENSGALG00000001889
CARF	7	11985951..12007348	0.72388	-1.3231	0.134411	ENSGALG00000008474
CARHSP1	14	10426231..10453559	22.5508	-1.31266	0.000300494	ENSGALG00000053043
CARMIL1	2	complement(89911310..90085595)	21.0943	1.23847	0.00463217	ENSGALG00000013605
CARMIL2	11	1139950..1156764	0.474611	1.86817	0.000109006	ENSGALG00000021442
CARMIL3	1	75379..90530	0.438675	1.20692	0.359171	ENSGALG00000038527
CARNMT1	Z	complement(36823857..36845893)	7.41639	-1.22406	0.0701884	ENSGALG00000015155
CARNS1	5	205918..211190	0.338056	-1.07862	0.793974	ENSGALG00000043435
CARS	5	13266596..13301342	26.247	1.38386	1.25979e-05	ENSGALG00000006427
CARS2	1	complement(140506977..140546009)	13.2409	1.07641	0.393911	ENSGALG00000016847
CARTPT	Z	73348208..73349070	2.71138	1.21609	0.3056	ENSGALG00000038241
CASC1	1	complement(67162847..67181904)	0.385482	-1.77141	0.00773769	ENSGALG00000014030
CASC3	27	7181846..7191800	53.712	-1.07989	0.144729	ENSGALG00000031813
CASC4	10	complement(20257007..20277757)	80.4136	-1.25554	0.00232674	ENSGALG00000008208
CASD1	2	23622221..23646230	4.77344	1.23725	0.0750752	ENSGALG00000009653
CASK	1	113092779..113289308	23.567	-1.24992	0.00314737	ENSGALG00000042400
CASKIN2	18	complement(10835668..10861578)	3.8238	1.62105	5.1977e-07	ENSGALG00000008034
CASP10	7	11424789..11432998	2.6605	1.10584	0.511001	ENSGALG00000046494
CASP14	22	complement(5316782..5319574)	0.41358	-1.37003	0.255798	ENSGALG00000036950
CASP18	7	11436085..11444574	0.0988122	-1.58562	0.110921	ENSGALG00000008346
CASP2	1	complement(78336971..78362958)	2.20937	-1.04751	0.728842	ENSGALG00000014698
CASP3	4	39494858..39510633	16.2937	-1.02236	0.800832	ENSGALG00000010638
CASP6	4	58145236..58153306	23.679	1.21115	0.0140443	ENSGALG00000012186
CASP7	6	28458646..28478945	15.1582	-1.84004	0	ENSGALG00000008933
CASP8	7	11449832..11455934	18.7529	1.09265	0.291186	ENSGALG00000008355
CASP8AP2	3	complement(75427685..75445754)	11.6925	1.90356	0	ENSGALG00000015611
CASP9	21	4924613..4930908	4.23108	2.46118	5.20153e-13	ENSGALG00000001366
CASQ2	1	81232635..81309584	0.0848897	-1.10123	0.794278	ENSGALG00000015018
CASR	1	77388128..77429662	0.456603	1.91424	0.000722719	ENSGALG00000038405
CASS4	20	complement(11992062..12008045)	1.26641	1.90127	6.94789e-06	ENSGALG00000007744
CAST	Z	complement(57223733..57284131)	13.8186	2.16273	9.22748e-12	ENSGALG00000014682
CASTOR1	15	11136040..11139800	6.74209	1.04013	0.788427	ENSGALG00000007964
CASZ1	21	complement(3830441..3953755)	1.42166	30.6027	0	ENSGALG00000002888
CAT	5	18920696..18939330	13.6271	1.47176	1.91796e-07	ENSGALG00000030187
CATHB1	2	complement(4076443..4077571)	0.00524449	3.38865	0.581385	ENSGALG00000027490
CATHL1	2	complement(4078678..4080170)	0.234858	-1.24016	0.583883	ENSGALG00000027973
CATHL2	2	complement(4074457..4076222)	0	#NUM!	#NUM!	ENSGALG00000019696
CATHL3	2	4072545..4073720	0.261682	-3.92526	0.0132168	ENSGALG00000034150
CAV1	1	complement(25201248..25216271)	1.92464	6.14714	0	ENSGALG00000043287
CAV2	1	complement(25223560..25231414)	2.95396	2.73426	2.87669e-13	ENSGALG00000033295
CAV3	12	19676683..19680120	0.00993537	-1.07263	0.956577	ENSGALG00000008351
CAVIN2	7	complement(8198229..8205649)	23.568	3.97252	0	ENSGALG00000028174
CAVIN4	2	88738279..88751907	0.0707535	-1.25639	0.609536	ENSGALG00000026452
CBARP	28	complement(3130618..3134178)	3.69316	1.22217	0.110474	ENSGALG00000048923
CBFA2T2	20	complement(2208406..2258331)	14.7163	-1.26474	0.00230579	ENSGALG00000003096
CBFA2T3	11	complement(18525292..18544326)	1.60534	-1.09349	0.585612	ENSGALG00000032410
CBFB	11	2344366..2385704	52.9944	-1.36918	2.11812e-05	ENSGALG00000003169
CBL	24	complement(4255942..4287074)	28.2901	1.67202	1.35913e-12	ENSGALG00000029077
CBLB	1	complement(87757880..87881272)	5.34263	2.74133	0	ENSGALG00000015351
CBLL1	1	14949364..14955883	45.1705	-1.04494	0.603132	ENSGALG00000038981
CBLN1	11	7039119..7041568	11.1443	-1.46878	0.000491688	ENSGALG00000042664
CBLN2	2	92619424..92624933	9.37841	1.73996	2.0182e-05	ENSGALG00000028682
CBLN3	20	12108431..12112972	4.44293	-1.70437	3.36569e-05	ENSGALG00000030821
CBR3	1	107912724..107920067	18.2801	-2.4392	0	ENSGALG00000016027
CBR4	4	25542372..25549419	8.73954	1.19175	0.0886465	ENSGALG00000009714
CBWD2	Z	complement(25695976..25715039)	17.8124	1.46333	2.25167e-05	ENSGALG00000010147
CBX1	27	6468627..6476586	90.3104	-1.70203	1.91037e-13	ENSGALG00000033926
CBX2	18	complement(9626841..9633475)	20.3458	-1.80168	8.70094e-16	ENSGALG00000023338
CBX3	2	32194366..32208181	84.4891	-1.57234	0	ENSGALG00000011038
CBX4	18	9601368..9605211	14.5504	9.30864	0	ENSGALG00000035911
CBX5	33	complement(7718770..7720615)	116.511	-1.16058	0.0568292	ENSGALG00000036856
CBX6	1	50770186..50778021	7.94861	1.53421	0.000364798	ENSGALG00000036867
CBX7	1	50752535..50761418	2.52228	2.00159	0.000600094	ENSGALG00000041236
CBX8	18	9620206..9632778	2.32006	2.75631	2.13522e-14	ENSGALG00000050692
CBY1	1	complement(50847151..50849565)	17.0939	1.15101	0.258617	ENSGALG00000012218
CC2D1A	30	complement(1359031..1368439)	4.1322	-1.5366	0.000162813	ENSGALG00000049794
CC2D1B	8	complement(24697100..24727774)	12.5318	-1.03981	0.65139	ENSGALG00000010619
CC2D2A	4	complement(76691324..76735809)	1.25498	-1.39628	0.0170753	ENSGALG00000014514
CCBE1	Z	complement(9303582..9323467)	0.18954	1.24227	0.568244	ENSGALG00000027785
CCDC102A	11	549883..554714	8.00496	1.42223	0.000339158	ENSGALG00000029999
CCDC103	27	3690449..3694265	1.95893	1.99825	1.3551e-05	ENSGALG00000000918
CCDC112	Z	complement(79040637..79049732)	8.33257	2.6024	8.70094e-16	ENSGALG00000045092
CCDC113	11	complement(399448..406400)	0.963582	-1.02578	0.909575	ENSGALG00000052975
CCDC117	15	7993411..7998234	6.78803	1.23262	0.0927091	ENSGALG00000005784
CCDC12	2	complement(3896895..3930891)	27.1334	-1.60979	6.43505e-11	ENSGALG00000005487
CCDC122	1	complement(168499547..168510405)	0.00169299	3.38865	0.581385	ENSGALG00000016968
CCDC125	Z	complement(64356341..64364473)	14.8467	-1.43445	0.0035727	ENSGALG00000015572
CCDC126	2	31310308..31322677	10.9691	-3.6917	0	ENSGALG00000010976
CCDC127	2	85678766..85684086	4.77175	2.14585	2.27662e-13	ENSGALG00000034628
CCDC130	30	complement(1405669..1409396)	9.77621	-1.02284	0.874667	ENSGALG00000051187
CCDC134	1	complement(49511857..49516278)	32.2664	1.02321	0.796939	ENSGALG00000011918
CCDC137	18	complement(9137482..9139173)	18.3199	-1.98663	5.84878e-10	ENSGALG00000004505
CCDC14	7	complement(27378340..27386680)	32.0966	1.39196	7.45088e-06	ENSGALG00000044814
CCDC148	7	complement(36314871..36353560)	0.113601	-1.06826	0.864939	ENSGALG00000012555
CCDC149	4	73611512..73661940	19.739	1.67486	2.16561e-12	ENSGALG00000014391
CCDC157	15	complement(11105096..11111632)	0.127956	-1.71263	0.118264	ENSGALG00000007907
CCDC167	3	30269956..30278500	8.66211	-1.40564	0.00142181	ENSGALG00000010151
CCDC170	3	49020942..49053025	2.00312	1.07252	0.681441	ENSGALG00000012971
CCDC171	Z	31978142..32207290	0.575422	1.52564	0.0119636	ENSGALG00000015103
CCDC172	6	29729434..29748201	0	#NUM!	#NUM!	ENSGALG00000009182
CCDC174	12	11645027..11656746	67.5626	1.41687	3.9956e-13	ENSGALG00000006459
CCDC18	8	complement(14351493..14378262)	1.19037	-1.40971	0.025201	ENSGALG00000005889
CCDC181	1	84792952..84802664	0.370998	1.48201	0.106608	ENSGALG00000015221
CCDC186	6	complement(28633992..28651058)	24.9058	2.32726	0	ENSGALG00000008956
CCDC191	1	83782815..83801691	1.58541	1.05784	0.721003	ENSGALG00000053464
CCDC25	3	105134511..105145425	25.4714	-2.98355	0	ENSGALG00000016586
CCDC28A	3	complement(54273073..54278672)	9.68087	2.45745	0	ENSGALG00000013834
CCDC28B	23	complement(5312890..5314715)	3.94048	-1.57898	0.00032581	ENSGALG00000003241
CCDC3	1	complement(7161428..7200482)	0.950279	-1.8325	0.0115379	ENSGALG00000030140
CCDC40	18	complement(9551560..9562020)	3.55853	1.90493	2.68889e-08	ENSGALG00000007042
CCDC43	27	complement(3623533..3631332)	55.933	-1.28467	0.000804571	ENSGALG00000001022
CCDC47	27	complement(5215338..5225187)	32.9422	1.38699	9.45894e-06	ENSGALG00000000564
CCDC50	9	complement(13815145..13849701)	26.8104	-1.62743	2.83151e-11	ENSGALG00000020813
CCDC58	1	complement(77454326..77464115)	65.5808	-1.58872	2.23568e-10	ENSGALG00000014413
CCDC59	1	complement(40766561..40772837)	64.2068	-1.34707	6.00442e-05	ENSGALG00000028648
CCDC6	6	9774397..9819482	9.66195	-1.04834	0.581773	ENSGALG00000003165
CCDC60	15	complement(9958937..9971701)	0.285749	2.60607	0.000409767	ENSGALG00000046262
CCDC61	9	complement(3610193..3613933)	7.18347	1.13458	0.266045	ENSGALG00000006714
CCDC65	33	3409283..3412066	0.0247615	-3.77847	0.118105	ENSGALG00000030917
CCDC66	12	8777157..8793042	30.6094	1.18869	0.0245838	ENSGALG00000005450
CCDC71	12	11938359..11939817	4.86924	-1.40269	0.0156674	ENSGALG00000006787
CCDC77	1	60277783..60290283	11.7809	-1.25853	0.00309445	ENSGALG00000012987
CCDC80	1	84661651..84685255	0.113109	2.8303	0.000230797	ENSGALG00000015193
CCDC82	1	186228663..186241876	4.43733	2.69607	1.74133e-13	ENSGALG00000013489
CCDC84	24	5659830..5663155	7.27658	1.3659	0.0221405	ENSGALG00000007689
CCDC85A	3	414617..476460	6.46192	-1.12543	0.270816	ENSGALG00000043080
CCDC85C	5	complement(48214228..48312719)	14.538	-1.1482	0.152943	ENSGALG00000011139
CCDC88A	3	complement(96212..167859)	3.03687	1.05414	0.715089	ENSGALG00000043587
CCDC88C	5	complement(44452433..44535237)	21.796	-1.13294	0.0136419	ENSGALG00000040156
CCDC89	1	complement(191549710..191552051)	0.136335	5.33098	0.00136656	ENSGALG00000037520
CCDC90B	1	complement(190445981..190454372)	15.0806	-1.18429	0.0316493	ENSGALG00000037072
CCDC91	1	72867675..73073035	2.07571	1.13032	0.399903	ENSGALG00000031666
CCDC92	15	5140595..5154005	9.16018	1.92792	0	ENSGALG00000003146
CCDC93	7	28878074..28910403	16.4482	3.1542	0	ENSGALG00000012129
CCK	2	complement(43773646..43778740)	8.91932	-1.04216	0.769049	ENSGALG00000029788
CCKAR	4	73203371..73210227	0.0342792	11.1044	0.0160972	ENSGALG00000030801
CCKBR	1	197392646..197395026	0.194086	-1.25797	0.466035	ENSGALG00000039837
CCL1	19	4939772..4941235	0.696489	-1.31044	0.38635	ENSGALG00000002329
CCL17	11	782460..783685	0.0591646	-2.02356	0.404797	ENSGALG00000024466
CCL19_1	Z	complement(8363698..8366694)	0.0617041	1.51094	0.500466	ENSGALG00000028256
CCL19_2	Z	complement(8370305..8373001)	0.0747034	1.36509	0.482494	ENSGALG00000046192
CCL20	9	9693543..9695640	0.473235	1.19351	0.525774	ENSGALG00000003003
CCL4_1	19	complement(539445..570383)	0.0239512	-9.72478	0.258169	ENSGALG00000032717
CCL4_2	19	576608..578177	0.392037	1.07605	0.831489	ENSGALG00000034478
CCL5	19	complement(582380..583600)	0.285981	1.83171	0.263507	ENSGALG00000043603
CCLI5	19	4937405..4939029	0.068786	1.25929	0.643903	ENSGALG00000024470
CCLL4	19	557517..559000	0.00649941	-3.96753	0.537464	ENSGALG00000053868
CCM2	2	complement(4102174..4126164)	50.9302	1.80041	0	ENSGALG00000005612
CCM2L	20	10101688..10104791	0.205374	1.02454	0.939601	ENSGALG00000006479
CCN3	2	136482292..136487586	5.78333	2.4613	8.70094e-16	ENSGALG00000038364
CCNA1	1	complement(173950858..173956539)	29.477	-2.17918	0	ENSGALG00000017052
CCNA2	4	53933630..53938773	81.4066	-1.66057	2.21025e-12	ENSGALG00000011881
CCNB1	10	complement(7264609..7272826)	466.809	-1.79749	0	ENSGALG00000004161
CCNB3	4	1834030..1837284	71.8476	-1.7328	2.67823e-14	ENSGALG00000025810
CCNC	3	71405148..71422998	29.0126	-1.92276	0	ENSGALG00000015471
CCND1	5	17778656..17793544	35.5892	-1.18526	0.0270187	ENSGALG00000007555
CCND2	1	complement(73471157..73515295)	9.17573	-1.79101	4.96684e-15	ENSGALG00000017283
CCND3	26	complement(5030630..5043220)	10.4811	-1.94435	8.82337e-09	ENSGALG00000003485
CCNDBP1	20	complement(6707861..6715070)	32.726	-1.45809	3.50151e-07	ENSGALG00000004837
CCNE1	11	8447460..8459801	23.3579	-2.42345	0	ENSGALG00000004494
CCNE2	2	complement(126274821..126285443)	27.4668	-1.96995	0	ENSGALG00000040794
CCNF	14	14610473..14620528	57.6481	-1.06441	0.544388	ENSGALG00000038502
CCNG1	13	complement(7457251..7462872)	161.261	-1.24973	0.00283472	ENSGALG00000001718
CCNG2	4	complement(35013347..35018533)	21.6925	1.12202	0.151366	ENSGALG00000010347
CCNH	Z	61202799..61212577	25.3281	-1.21103	0.0907967	ENSGALG00000015641
CCNI	4	49640272..49655415	32.1492	-1	0.999978	ENSGALG00000011457
CCNI2	13	17680388..17687210	43.1741	-2.1385	0	ENSGALG00000023812
CCNJ	6	complement(22000494..22007023)	11.8636	-2.85806	0	ENSGALG00000006955
CCNJL	13	8569417..8591200	3.45819	-1.17476	0.20316	ENSGALG00000040152
CCNK	5	48197831..48210529	43.6433	1.28228	0.000883729	ENSGALG00000011138
CCNL1	9	22923588..22935534	67.0371	1.39427	5.48203e-05	ENSGALG00000009699
CCNL2	21	2215995..2226072	48.9956	2.03891	0	ENSGALG00000001551
CCNO	Z	complement(16728157..16734527)	3.55523	-1.55623	0.00614248	ENSGALG00000028595
CCNT1	33	complement(3361792..3370670)	38.7775	1.68254	6.94082e-13	ENSGALG00000047646
CCNY	2	complement(12879629..12992702)	5.80049	1.44978	0.00642028	ENSGALG00000007076
CCNYL1	7	complement(12138734..12173094)	74.3967	-1.16126	0.0541882	ENSGALG00000008485
CCP110	14	8932617..8947472	10.0254	1.65323	1.84343e-11	ENSGALG00000006925
CCPG1	10	8404804..8423928	24.3083	-1.36662	2.59466e-05	ENSGALG00000004387
CCR10	27	complement(7819486..7821867)	0.0218403	1.3607	0.71583	ENSGALG00000028519
CCR2	2	complement(42632317..42640047)	0	#NUM!	#NUM!	ENSGALG00000050893
CCR4	2	44348127..44354228	0.00238199	-3.9676	0.537464	ENSGALG00000039146
CCR5	2	complement(42617494..42623187)	0	#NUM!	#NUM!	ENSGALG00000037077
CCR6	3	complement(42572589..42580049)	0.0917229	-1.13754	0.739678	ENSGALG00000011418
CCR7	27	complement(7287727..7296472)	0.136551	-1.36491	0.224281	ENSGALG00000035733
CCR8	2	44316108..44319487	0.0204359	-3.29283	0.121326	ENSGALG00000038069
CCR8L	2	complement(42654209..42655342)	0	#NUM!	#NUM!	ENSGALG00000011734
CCR9	2	complement(42730095..42731243)	0.0227602	3.64354	0.258617	ENSGALG00000011808
CCS	33	6342343..6345464	35.9588	-1.24582	0.0124203	ENSGALG00000048002
CCSAP	3	complement(40068687..40076967)	5.01123	-1.16124	0.297213	ENSGALG00000011084
CCSER1	4	35628834..36177811	1.83239	-1.86057	5.77525e-06	ENSGALG00000010392
CCSER2	6	1634831..1751717	10.5487	5.32656	0	ENSGALG00000037682
CCT2	1	35620953..35632931	370.475	-1.64092	5.15341e-12	ENSGALG00000009975
CCT4	3	15437950..15444620	289.968	-2.2452	0	ENSGALG00000008812
CCT5	2	complement(78405510..78413636)	410.79	-1.66875	0	ENSGALG00000013041
CCT6A	19	5035151..5041406	291.028	-1.72117	0	ENSGALG00000002448
CCT7	4	complement(89693309..89703407)	304.959	-1.86708	0	ENSGALG00000016088
CCT8	1	complement(105351905..105363111)	205.09	-2.72995	0	ENSGALG00000015821
CCZ1	14	complement(1408659..1422508)	22.6886	-1.50817	3.39651e-08	ENSGALG00000003458
CD109	3	complement(81366477..81446191)	1.47289	2.25797	1.79064e-09	ENSGALG00000015910
CD14	13	1613067..1614464	0.145072	2.51013	0.0192854	ENSGALG00000039140
CD151	5	complement(15884246..15915623)	41.8933	1.55301	1.39806e-09	ENSGALG00000006856
CD164	3	66946468..66958016	94.807	1.15565	0.061046	ENSGALG00000053917
CD164L2	23	complement(2057919..2062446)	1.42986	2.75755	6.77425e-08	ENSGALG00000041752
CD180	Z	complement(21298598..21307258)	0.0294322	1.8211	0.32627	ENSGALG00000023411
CD1B	16	complement(2662153..2664893)	0.0967409	3.61175	0.00677128	ENSGALG00000043052
CD1C	16	complement(2665728..2668557)	0.0834485	1.29062	0.581079	ENSGALG00000030270
CD200	1	89972837..89985759	0.635519	-2.20729	5.92358e-06	ENSGALG00000015396
CD200L	1	89959483..89966753	0.0699126	-2.09747	0.147225	ENSGALG00000015395
CD200R1	1	84562942..84585088	0.424008	-1.10211	0.626627	ENSGALG00000019231
CD200R1L	1	84536001..84540607	0.0703948	1.31432	0.668724	ENSGALG00000015191
CD226	2	93679817..93715007	0.0404924	1.91958	0.212712	ENSGALG00000013748
CD24	3	68013742..68017684	314.249	-1.54233	1.85247e-09	ENSGALG00000035599
CD247	1	93019252..93065622	0.577155	-1.31564	0.218926	ENSGALG00000015441
CD248	3	3329006..3331372	0.27193	-4.34595	5.6141e-08	ENSGALG00000008359
CD276	10	2705343..2713673	25.651	-1.0636	0.468366	ENSGALG00000001729
CD28	7	complement(13436135..13454946)	1.05495	-3.33021	1.61331e-13	ENSGALG00000008669
CD2AP	3	109994342..110060826	68.083	1.01947	0.735252	ENSGALG00000016720
CD300LG	18	complement(10410168..10414906)	1.06963	-1.75008	0.000807676	ENSGALG00000007713
CD320	28	985592..989803	6.12783	-1.2051	0.127987	ENSGALG00000021688
CD34	26	complement(2726911..2737426)	0.883568	-1.14251	0.532137	ENSGALG00000001177
CD36	1	complement(11333589..11371413)	0.102796	4.49684	0.000747596	ENSGALG00000008439
CD38	4	complement(76602399..76622926)	38.687	-1.29256	0.000602698	ENSGALG00000014508
CD3D	24	complement(5487325..5489870)	0.981264	1.16508	0.450779	ENSGALG00000007418
CD3E	24	5480338..5485277	2.58869	1.45255	0.00570297	ENSGALG00000007416
CD4	1	77873930..77885897	0.00955478	3.64327	0.252662	ENSGALG00000014477
CD40	20	10622623..10626251	0.347784	1.27374	0.292927	ENSGALG00000007015
CD40LG	4	4365859..4369906	0.283514	3.99506	0.00403918	ENSGALG00000006415
CD44	5	19191268..19248208	1.26474	1.17367	0.244164	ENSGALG00000039080
CD47	1	complement(88694160..88714875)	103.568	1.94594	0	ENSGALG00000015355
CD48	25	complement(2468024..2470555)	0.253171	-1.80538	0.0419074	ENSGALG00000035856
CD5	5	289584..293008	0.0267227	-2.06657	0.273219	ENSGALG00000031735
CD63	33	complement(5491179..5493716)	97.3532	-1.131	0.25103	ENSGALG00000055094
CD7	18	3703058..3711715	0.0794264	2.26541	0.0250775	ENSGALG00000049024
CD72	Z	complement(9056639..9060366)	0.00227812	-1.0749	0.960967	ENSGALG00000005194
CD72AG	Z	complement(9066022..9069155)	0	#NUM!	#NUM!	ENSGALG00000002383
CD74	13	13851648..13855558	0.554951	1.01023	0.960967	ENSGALG00000004594
CD79B	27	complement(4040247..4045220)	0.016607	1.86846	0.517909	ENSGALG00000000251
CD80	1	93674849..93698837	0.0611253	-2.01229	0.0417298	ENSGALG00000015474
CD81	5	complement(13821201..13843461)	17.8056	1.80028	8.70094e-16	ENSGALG00000006546
CD82	5	22211473..22245391	11.0633	2.30602	0	ENSGALG00000038217
CD83	2	60692920..60705622	0.950297	5.9055	1.99481e-13	ENSGALG00000046032
CD86	1	77307980..77318936	0.0173903	5.67845	0.0963683	ENSGALG00000014362
CD8A_1	4	complement(85657238..85736578)	0.434789	-6.30927	6.59169e-08	ENSGALG00000038559
CD8A_2	4	complement(85741367..85743715)	0.0337237	-12.5427	0.222791	ENSGALG00000015900
CD8A_3	4	complement(85759892..85807858)	0.032075	-2.66689	0.0589761	ENSGALG00000051050
CD8BP	4	complement(85919110..85924985)	0.0417446	-7.83719	0.00742441	ENSGALG00000015902
CD9	1	74715928..74740777	6.73175	-1.45784	0.00018365	ENSGALG00000017274
CD99	1	complement(129862450..129887257)	47.5647	1.46061	2.30968e-07	ENSGALG00000024488
CD99L2	4	17685301..17700030	3.85675	2.6781	3.28547e-14	ENSGALG00000009075
CDA	21	4895882..4903581	3.64036	1.38069	0.0353476	ENSGALG00000007382
CDADC1	1	170447986..170461822	1.66808	-1.06743	0.662319	ENSGALG00000017004
CDC123	1	6862559..6896744	30.2704	-1.92484	0	ENSGALG00000014038
CDC14A	8	12174912..12231784	7.47187	2.53256	0	ENSGALG00000005248
CDC14B	Z	complement(42226916..42272737)	0.998609	2.02119	1.73765e-06	ENSGALG00000012627
CDC16	1	complement(138283945..138303644)	12.4148	-1.34696	8.74753e-05	ENSGALG00000016816
CDC20	8	20029182..20034557	215.584	-2.3168	0	ENSGALG00000009971
CDC20B	Z	complement(16671494..16692322)	0.241987	-2.13278	0.0161199	ENSGALG00000046188
CDC23	13	complement(18789653..18800044)	29.7328	-1.61298	6.33436e-11	ENSGALG00000007610
CDC25A	2	629830..642787	73.9976	-1.88465	0	ENSGALG00000038469
CDC25B	4	complement(91129917..91137976)	25.5939	-1.86397	0	ENSGALG00000054336
CDC26	17	1844729..1846065	10.3765	1.01557	0.905208	ENSGALG00000053517
CDC27	27	5259680..5286482	47.8337	1.35178	3.8681e-10	ENSGALG00000000596
CDC2L1	21	2019114..2031584	17.8258	-1.2813	0.00108949	ENSGALG00000001382
CDC34	28	2764612..2770412	35.3287	-2.75969	0	ENSGALG00000024332
CDC37	30	169389..179029	52.0886	-1.25024	0.0029599	ENSGALG00000048930
CDC37L1	Z	27444539..27453951	8.78345	-1.11508	0.369374	ENSGALG00000014448
CDC40	3	complement(66629521..66666402)	26.6233	-1.32249	0.000189541	ENSGALG00000015061
CDC42	21	complement(6337084..6369848)	107.958	-1.32117	5.56176e-09	ENSGALG00000004796
CDC42BPA	3	12391368..12550464	8.25285	1.22651	0.00780286	ENSGALG00000009158
CDC42BPB	5	complement(50105817..50190209)	33.4468	1.27164	7.8072e-07	ENSGALG00000011432
CDC42EP1	1	complement(51221544..51223454)	2.03609	-1.86977	0.000257883	ENSGALG00000038556
CDC42EP3	3	complement(31890337..31916467)	10.6669	-1.19046	0.0280923	ENSGALG00000010551
CDC42EP4	18	complement(9001409..9008787)	22.1114	2.15652	0	ENSGALG00000023364
CDC42SE1	25	complement(226527..229835)	28.9051	-1.52042	1.91317e-08	ENSGALG00000028119
CDC42SE2	Z	complement(44770074..44862339)	7.85123	-1.25501	0.0287608	ENSGALG00000027258
CDC45	15	967724..980147	36.9981	-1.02392	0.787073	ENSGALG00000001616
CDC5L	3	108846159..108884707	39.488	-1.52742	0	ENSGALG00000016704
CDC6	27	7211269..7215028	12.5585	-1.98035	2.36201e-08	ENSGALG00000051645
CDC7	8	complement(14895304..14912309)	33.9674	-1.87596	0	ENSGALG00000006051
CDC73	8	complement(3784395..3878789)	23.229	-1.68358	9.01015e-13	ENSGALG00000002469
CDCA3	1	complement(77922769..77924912)	87.4443	-1.42725	1.31441e-06	ENSGALG00000014513
CDCA4	5	complement(52134885..52142967)	54.1198	1.2595	0.00206363	ENSGALG00000011692
CDCA7L	2	complement(30557467..30567159)	130.187	-2.26378	0	ENSGALG00000035978
CDCA9	11	complement(7727755..7733916)	6.40973	-2.01864	5.67512e-11	ENSGALG00000021225
CDCP1	2	43004556..43025574	17.4209	-1.76704	1.20363e-14	ENSGALG00000040447
CDCP2	8	complement(25496702..25500343)	0.30415	-1.73636	0.0272091	ENSGALG00000010752
CDH1	11	18870452..18879210	22.2234	-1.02386	0.788017	ENSGALG00000000608
CDH10	2	72101114..72196923	0.407042	-1.5125	0.0361632	ENSGALG00000032022
CDH11	11	12119543..12198657	0.652137	1.20045	0.211173	ENSGALG00000039985
CDH13	11	15966487..16395265	1.5315	-2.92936	1.02378e-13	ENSGALG00000005483
CDH15	11	18561563..18609055	0.811976	1.94466	1.43181e-06	ENSGALG00000030040
CDH17	2	complement(125879843..125906330)	0.00184867	-3.9677	0.537464	ENSGALG00000035094
CDH18	2	74190751..74441847	0.330491	-2.29633	0.000398275	ENSGALG00000036097
CDH19	2	95113245..95216691	0	#NUM!	#NUM!	ENSGALG00000013775
CDH2	2	complement(104786041..104900468)	3.21695	-1.09106	0.46058	ENSGALG00000015132
CDH20	2	complement(68583087..68696145)	1.45746	1.86085	2.42258e-05	ENSGALG00000012906
CDH22	20	complement(10649497..10684260)	0.326062	-1.53304	0.0400484	ENSGALG00000007211
CDH23	6	12523595..12618142	1.03893	-1.03616	0.849926	ENSGALG00000036824
CDH4	20	7236310..7648851	0.2314	1.20847	0.430036	ENSGALG00000005102
CDH5	11	complement(11518646..11547898)	0.0371556	-5.65411	0.00456486	ENSGALG00000032349
CDH6	2	complement(69267185..69363889)	0.342684	4.85254	9.27312e-10	ENSGALG00000012917
CDH7	2	complement(95468521..95545982)	3.82362	-2.22583	3.46944e-09	ENSGALG00000013782
CDH8	11	12824211..12973016	0.0615633	1.11422	0.782216	ENSGALG00000005319
CDH9	2	71193073..71261863	0.0115109	2.432	0.40264	ENSGALG00000012923
CDHR1	6	complement(3766876..3800358)	0.0567112	4.82626	0.00400361	ENSGALG00000002314
CDHR2	13	complement(11074501..11082223)	0.784896	3.61429	1.28103e-14	ENSGALG00000003285
CDHR4	12	complement(2841666..2846649)	0.0479718	-1.35348	0.447388	ENSGALG00000054583
CDIP1	14	12807823..12817482	8.87046	2.37201	4.96684e-15	ENSGALG00000036502
CDK1	6	complement(9409873..9417895)	472.451	-1.49642	0	ENSGALG00000003085
CDK10	11	18760175..18764817	3.34019	-1.16441	0.246406	ENSGALG00000006144
CDK12	27	6965457..6987194	49.4066	-1.14148	0.00821152	ENSGALG00000001731
CDK14	2	21788601..22097425	2.21118	-1.01786	0.912412	ENSGALG00000009062
CDK15	7	11591958..11617897	0.827184	-1.98276	0.000251794	ENSGALG00000008428
CDK17	1	complement(45821229..45909169)	17.37	1.6382	2.34642e-11	ENSGALG00000011456
CDK18	26	2156870..2171973	3.07695	1.87473	5.10835e-07	ENSGALG00000000692
CDK19	3	66377571..66490935	2.62773	1.01695	0.927093	ENSGALG00000015051
CDK2	33	complement(7088723..7091089)	42.829	-1.4925	7.21885e-08	ENSGALG00000032699
CDK20	13	complement(619657..632067)	1.31615	1.15534	0.344006	ENSGALG00000053478
CDK2AP1	15	5338142..5353602	6.87316	1.20642	0.0431996	ENSGALG00000034919
CDK2AP2	5	649566..650442	25.8941	-1.01526	0.913022	ENSGALG00000039190
CDK3	18	complement(4576203..4580639)	0.114941	1.5265	0.340571	ENSGALG00000008462
CDK5	2	328651..332784	8.64909	1.64831	7.84719e-06	ENSGALG00000051479
CDK5R1	27	complement(3889864..3890766)	8.46602	2.12654	9.62306e-10	ENSGALG00000041907
CDK5RAP1	20	complement(10334013..10342498)	26.9144	1.12923	0.126933	ENSGALG00000006738
CDK5RAP3	27	complement(6492112..6496060)	3.18003	-1.8435	5.53296e-06	ENSGALG00000036452
CDK6	2	complement(22703461..22836675)	8.91225	-2.12427	0	ENSGALG00000009476
CDK7	Z	21927561..21950303	40.8437	2.00654	3.27513e-11	ENSGALG00000014790
CDK8	1	complement(177955965..178026108)	54.0335	-2.37434	0	ENSGALG00000017104
CDK9	17	complement(5268864..5275754)	13.3866	-1.52983	3.70854e-07	ENSGALG00000035576
CDKAL1	2	complement(59039263..59415499)	9.67455	-2.27334	0	ENSGALG00000012677
CDKL1	5	complement(57938576..57947538)	2.29077	1.52973	0.00158165	ENSGALG00000012295
CDKL2	4	complement(34029543..34062799)	2.37312	1.20455	0.243267	ENSGALG00000010119
CDKL5	1	complement(121923761..122022946)	0.510756	2.87925	9.21064e-09	ENSGALG00000016529
CDKN1A	26	1599230..1602396	5.00406	1.96686	2.14037e-09	ENSGALG00000028318
CDKN1B	1	72102062..72105400	20.052	1.70275	7.43013e-13	ENSGALG00000022980
CDKN2A	Z	complement(78846780..78856728)	0.277294	1.05329	0.860999	ENSGALG00000034505
CDKN2AIP	4	complement(39828633..39831534)	59.9071	1.20355	0.0151642	ENSGALG00000010661
CDKN2B	Z	complement(78858726..78862135)	0.173969	2.12042	0.0230078	ENSGALG00000026137
CDKN2C	8	24299173..24303146	0.319291	5.57086	0.00447872	ENSGALG00000010537
CDKN3	5	complement(56665337..56672072)	9.94811	1.0405	0.769049	ENSGALG00000012220
CDO1	Z	73146956..73156876	7.28022	1.15512	0.237701	ENSGALG00000002358
CDON	24	complement(354765..382201)	5.00533	1.41259	6.13454e-06	ENSGALG00000035419
CDPF1	1	complement(71281100..71299679)	7.91607	-1.24128	0.148867	ENSGALG00000028840
CDR2	14	complement(9101306..9114177)	5.7748	-1.95474	2.05794e-11	ENSGALG00000025743
CDR2L	18	10593558..10607717	0.859416	-1.49181	0.0352043	ENSGALG00000026295
CDS1	4	46806174..46831897	7.0347	2.33082	2.80019e-13	ENSGALG00000011227
CDS2	22	complement(459936..478794)	23.688	1.221	0.0100107	ENSGALG00000030406
CDT1	11	18457285..18461372	45.4863	-1.27912	0.0009724	ENSGALG00000013784
CDV3	2	42576015..42583429	58.5429	-1.07655	0.163713	ENSGALG00000032316
CDX1	13	complement(13936846..13947085)	0.0901472	1.8558	0.109076	ENSGALG00000005679
CDX4	4	12107176..12115777	0.0572665	-2.74866	0.0784748	ENSGALG00000007657
CDYL2	11	15268801..15320700	2.58379	3.85983	0	ENSGALG00000012978
CEBPB	20	complement(13708222..13709555)	26.7618	1.69155	1.81276e-12	ENSGALG00000008014
CEBPD	2	complement(107911432..107912427)	23.1873	-1.15583	0.275473	ENSGALG00000040180
CEBPG	11	10310202..10315738	17.7649	1.02642	0.766994	ENSGALG00000032365
CEBPZ	3	complement(33619522..33634859)	33.5912	-2.03968	0	ENSGALG00000040335
CEBPZOS	3	33617924..33619979	23.8719	1.09705	0.371337	ENSGALG00000052063
CECR1	1	complement(61651327..61672321)	0.229201	1.24795	0.240243	ENSGALG00000013031
CECR2	1	61682861..61775123	50.0817	-1.36186	2.59379e-05	ENSGALG00000013034
CEL	17	7073101..7078463	0.0166499	14.1872	0.185998	ENSGALG00000034436
CELA1	33	complement(5043391..5047091)	0.517633	3.35014	1.57856e-08	ENSGALG00000034825
CELA2A	21	5543786..5548558	8.0467	2.6127	1.12639e-14	ENSGALG00000004568
CELF1	5	23040708..23093179	20.5223	-1.18727	0.0251664	ENSGALG00000008097
CELF2	1	6143111..6513417	0.338283	-1.94363	0.000243371	ENSGALG00000034590
CELF3	25	complement(432852..440337)	0.655119	1.93251	0.00187929	ENSGALG00000028478
CELF5	28	1399710..1430678	0.955749	2.53017	1.1083e-10	ENSGALG00000026716
CELSR2	26	1165982..1185894	1.71073	1.57747	5.9366e-05	ENSGALG00000032750
CEMIP	10	complement(12689664..12736649)	0.154274	7.55668	7.00476e-10	ENSGALG00000006413
CEND1	5	673471..682120	0.520537	1.5329	0.156293	ENSGALG00000032320
CenpA	16	2624745..2626354	10.1484	-1.50382	0.00139402	ENSGALG00000037735
CENPC	4	complement(51571156..51602821)	32.0413	1.57583	4.78529e-10	ENSGALG00000011683
CENPE	4	complement(60990743..61026616)	21.8763	1.131	0.194725	ENSGALG00000013208
CENPF	3	complement(21085200..21149788)	1.39191	1.17463	0.153504	ENSGALG00000009690
CENPH	Z	21910292..21917147	41.2494	-1.6938	2.21986e-06	ENSGALG00000014788
CENPI	4	complement(2078970..2095918)	10.6378	2.06346	0	ENSGALG00000005038
CENPJ	1	180615148..180632384	3.74245	-1.16766	0.205364	ENSGALG00000017148
CENPK	Z	complement(20549041..20570488)	32.9765	1.28924	0.0273886	ENSGALG00000014753
CENPL	8	complement(5931414..5934325)	28.5367	1.38042	1.56148e-05	ENSGALG00000038411
CENPM	1	49462031..49468047	29.4272	1.49906	4.54977e-08	ENSGALG00000011914
CENPN	11	15370178..15377758	14.398	-1.50256	5.83173e-08	ENSGALG00000013494
CENPO	3	complement(105457089..105463791)	7.77976	1.09712	0.479544	ENSGALG00000016609
CENPP	12	complement(3743099..3861939)	6.32543	-1.38349	0.0026613	ENSGALG00000004687
CENPQ	3	complement(108792603..108799691)	20.5014	-1.42389	2.30815e-06	ENSGALG00000016692
CENPS	21	3735571..3738764	18.4526	1.18992	0.0473653	ENSGALG00000024481
CENPT	11	complement(860584..882868)	66.8029	-1.19058	0.000418984	ENSGALG00000028900
CENPU	4	39471077..39483120	6.124	-2.02264	0	ENSGALG00000020210
CENPW	3	complement(59672610..59679644)	65.2645	1.72758	5.51047e-14	ENSGALG00000027454
CENPX	18	5003097..5006173	13.2805	-2.67273	0	ENSGALG00000043607
CEP104	21	923773..935424	2.96233	-1.23678	0.116397	ENSGALG00000000978
CEP112	18	7450622..7589963	3.6693	-1.07789	0.517524	ENSGALG00000034989
CEP120	Z	complement(81708876..81746900)	6.02982	-1.03265	0.766582	ENSGALG00000005368
CEP126	1	complement(184104312..184140429)	0.191644	1.87082	0.013272	ENSGALG00000017190
CEP128	5	complement(40872945..40962655)	2.09022	2.33621	4.05883e-11	ENSGALG00000010562
CEP131	18	9260044..9272559	52.4002	-1.05414	0.333415	ENSGALG00000006895
CEP135	4	complement(64924871..64954289)	6.12096	2.0094	2.94486e-09	ENSGALG00000013776
CEP162	3	77469083..77515525	1.95096	-1.37553	0.008583	ENSGALG00000015836
CEP164	24	5276096..5310519	7.96028	-1.00242	0.977839	ENSGALG00000007310
CEP170	3	35325057..35413252	1.11575	3.59337	0	ENSGALG00000010733
CEP170P1	12	9157916..9234162	30.3097	1.55995	9.19606e-10	ENSGALG00000005670
CEP19	9	4851073..4855829	3.23671	2.21349	6.25897e-13	ENSGALG00000006405
CEP192	2	complement(96924967..96981295)	14.9291	1.43194	1.00133e-06	ENSGALG00000035625
CEP250	20	complement(1216181..1250159)	7.15247	3.06289	0	ENSGALG00000026151
CEP350	8	complement(6384431..6436044)	15.6021	4.13664	0	ENSGALG00000003955
CEP41	1	complement(1605215..1614380)	16.3997	1.21973	0.0102797	ENSGALG00000008103
CEP44	4	43667177..43710808	16.341	1.44776	6.64265e-07	ENSGALG00000020201
CEP55	6	complement(21375204..21388540)	17.6523	1.28098	0.00122881	ENSGALG00000006639
CEP57	1	complement(186545459..186558375)	15.7882	1.11241	0.195725	ENSGALG00000017201
CEP57L1	3	complement(67051451..67074362)	0.6797	1.842	0.00133288	ENSGALG00000015283
CEP63	9	3837537..3855471	5.69625	-1.50869	3.6873e-05	ENSGALG00000006632
CEP68	3	10567493..10575980	4.84762	1.38575	0.00794885	ENSGALG00000008787
CEP70	7	28275428..28285479	19.2125	-1.14741	0.0841131	ENSGALG00000012087
CEP76	2	97057241..97071814	6.62032	1.06856	0.560622	ENSGALG00000013858
CEP78	Z	37947914..37969665	6.40852	-1.36849	0.010856	ENSGALG00000015179
CEP83	1	complement(45165398..45188550)	5.40227	-1.69916	5.40291e-07	ENSGALG00000019336
CEP85	23	complement(332583..343552)	12.7635	-1.60908	1.11179e-07	ENSGALG00000042624
CEP85L	3	62906921..63044317	2.84061	1.38925	0.00584746	ENSGALG00000014892
CEP89	11	complement(9962507..9982421)	22.7981	-1.4149	3.06697e-06	ENSGALG00000004756
CEP95	18	6895937..6909697	3.00989	-1.41908	0.000767333	ENSGALG00000003540
CEPT1	26	complement(1041982..1065980)	11.9575	-1.42492	3.08275e-06	ENSGALG00000000142
CER1	Z	complement(31707230..31708325)	0.252135	-13.7299	9.45516e-05	ENSGALG00000005434
CERCAM	17	complement(5306106..5311904)	1.7255	1.10614	0.492586	ENSGALG00000004986
CERK	1	complement(16257553..16300910)	2.932	1.81712	2.06219e-07	ENSGALG00000019397
CERS1	28	3831598..3842053	6.98514	-1.17676	0.205805	ENSGALG00000003160
CERS2	25	complement(211764..215402)	74.8494	1.36186	2.79512e-05	ENSGALG00000039141
CERS3	10	complement(17723587..17767097)	1.26794	3.18555	1.01493e-09	ENSGALG00000014624
CERS5	33	5759528..5777842	13.0123	1.0941	0.28417	ENSGALG00000039734
CERS6	7	complement(18943431..19054038)	1.39885	1.39297	0.0219708	ENSGALG00000010902
CERT1	Z	23905299..23977323	16.9501	1.08991	0.456698	ENSGALG00000014952
CETN1	4	11283945..11289018	25.1747	-1.09268	0.288568	ENSGALG00000007510
CETN2	4	53633105..53638017	50.4789	-1.18852	0.0243991	ENSGALG00000026741
CETN3	Z	59940610..59957212	23.9082	1.3463	0.022681	ENSGALG00000014648
CETP	11	623460..629266	0.0773584	2.73245	0.0342409	ENSGALG00000001234
CFAP100	12	11055336..11066489	0.091776	-2.05071	0.0828123	ENSGALG00000044610
CFAP126	25	3902218..3904457	0.0784152	1.52669	0.556501	ENSGALG00000038231
CFAP161	10	complement(12600776..12605757)	0.0846396	-2.59322	0.079295	ENSGALG00000021183
CFAP20	11	431054..437662	73.3711	-1.45104	3.51096e-07	ENSGALG00000032634
CFAP221	7	complement(28330072..28344049)	2.00136	-1.65438	0.000120952	ENSGALG00000012100
CFAP36	3	190028..207682	17.1932	-1.08191	0.350898	ENSGALG00000037504
CFAP44	1	84357507..84390333	0.419051	2.08765	4.25397e-05	ENSGALG00000042577
CFAP45	25	3891408..3894593	3.25406	3.58227	0	ENSGALG00000043885
CFAP57	8	19971912..19993915	1.68015	9.77521	0	ENSGALG00000009902
CFAP58	6	25241877..25296308	0.553914	1.3592	0.111219	ENSGALG00000008417
CFAP65	7	22324052..22340990	0.0120425	3.06885	0.0832727	ENSGALG00000034212
CFAP69	2	21682611..21706828	1.60192	-1.58587	0.000840792	ENSGALG00000009026
CFAP70	14	13473277..13496508	0.803437	3.42564	5.75244e-15	ENSGALG00000002551
CFAP77	17	6827636..6880154	0.0437416	1.22741	0.785079	ENSGALG00000003545
CFAP97D1	27	complement(5891775..5895085)	3.1037	-1.00761	0.963317	ENSGALG00000046316
CFAP99	4	complement(82596511..82644224)	2.30318	-1.46925	0.00844454	ENSGALG00000015685
CFC1	Z	complement(42432329..42437371)	115.653	-1.52192	0.000598398	ENSGALG00000012623
CFD	28	2928051..2932763	0.56083	1.13079	0.566339	ENSGALG00000040832
CFDP1	11	complement(1980933..2031846)	34.3767	-2.10335	0	ENSGALG00000002853
CFI	4	58121540..58134365	0.0704559	1.44344	0.380947	ENSGALG00000012126
CFL2	5	complement(36173425..36176185)	81.8319	1.09536	0.263157	ENSGALG00000010027
CFLAR	7	11400646..11419712	2.94833	-1.1033	0.474352	ENSGALG00000008240
CFTR	1	complement(24695865..24779958)	0.249448	4.88465	1.45207e-11	ENSGALG00000032986
CG-16	4	49726591..49735575	12.4243	-1.32824	0.0003595	ENSGALG00000042020
CG-1B	1	complement(51166508..51169768)	25.7054	-1.97095	1.8452e-08	ENSGALG00000012420
CGA	3	76586294..76603827	0.0503441	2.26149	0.0592382	ENSGALG00000015824
CGAS	3	81528332..81532592	7.40619	-1.53474	0.000259392	ENSGALG00000015925
CGGBP1	1	complement(90031206..90034767)	8.1393	1.01609	0.869048	ENSGALG00000015400
CGNL1	10	complement(7768069..7808270)	31.0305	1.68037	7.82497e-13	ENSGALG00000004294
CGNRH-R	10	18251243..18252725	0.309259	3.04952	0.00103967	ENSGALG00000021020
CGRRF1	5	complement(56630914..56641644)	8.43867	1.85324	2.559e-10	ENSGALG00000012206
CH25H	6	complement(20161234..20165780)	1.69286	2.61505	1.02612e-08	ENSGALG00000006352
CHAC1	5	24667321..24669438	0.83354	1.07467	0.706387	ENSGALG00000027874
CHAC2	3	complement(3044379..3055276)	2.13308	2.06159	1.32889e-08	ENSGALG00000008182
CHADL	1	49754389..49758184	0.500179	1.57347	0.0348687	ENSGALG00000011970
CHAF1A	28	2605859..2620370	14.0747	-1.08212	0.346209	ENSGALG00000001126
CHAF1B	1	108001836..108019446	24.5845	-1.0967	0.395049	ENSGALG00000016042
CHAMP1	1	complement(138242421..138251129)	59.0269	-1.44807	1.12639e-14	ENSGALG00000016813
CHAT	6	complement(3650070..3681305)	0.181444	3.53263	0.000136127	ENSGALG00000002289
CHCHD1	6	complement(16766053..16768405)	34.3343	-1.0346	0.698405	ENSGALG00000028809
CHCHD10	15	complement(8254366..8255372)	37.8136	1.12374	0.37367	ENSGALG00000028810
CHCHD2P9	19	complement(5051702..5054408)	200.943	-1.15119	0.00467654	ENSGALG00000002495
CHCHD3	1	2596212..2783089	57.2451	-1.86087	0	ENSGALG00000006489
CHCHD4	12	complement(11166241..11175396)	47.2509	-1.76418	4.96684e-15	ENSGALG00000006328
CHCHD5	30	complement(1091930..1094312)	36.9261	-1.74821	5.05984e-14	ENSGALG00000030457
CHD1L	1	complement(81317906..81339566)	5.20117	-1.13031	0.251811	ENSGALG00000015038
CHD1Z	Z	51359549..51407969	25.1138	1.5457	1.93767e-09	ENSGALG00000014642
CHD2	10	15061660..15113883	1.26921	-1.47153	0.00434526	ENSGALG00000006949
[truncated: 14,879 more rows]

## Sheet: NSR vs SR
Name	Chromosome	Region	Max group mean	Fold change	FDR p-value	ENSEMBL
MARC1	3	complement(18723065..18732704)	17.4692	-2.26047	0	ENSGALG00000009453
MARCH1	4	complement(23437223..23636944)	1.2074	-3.05807	0	ENSGALG00000009520
MARCH2	28	complement(911079..922400)	7.17105	2.84872	0	ENSGALG00000000599
MARCH3	Z	complement(56447630..56473532)	1.17264	-2.10616	0.000269066	ENSGALG00000028673
MARCH4	7	23390686..23468470	0.863368	-3.60072	9.34095e-11	ENSGALG00000029675
MARCH5	6	complement(21783366..21806151)	35.974	1.96913	0	ENSGALG00000032234
MARCH6	2	complement(78272433..78316254)	13.2288	1.59634	2.18856e-06	ENSGALG00000035699
MARCH7	7	36683241..36708553	78.9173	2.46836	0	ENSGALG00000012584
MARCH8	6	complement(18496927..18582316)	2.71311	2.53838	4.66363e-16	ENSGALG00000005867
MARCH11	2	75767746..75798868	0.202375	1.09824	0.761593	ENSGALG00000042584
SEPT5	15	1038490..1075779	12.1162	-1.47026	1.17443e-07	ENSGALG00000001688
SEPT6	4	16507527..16532945	68.4731	-2.787	0	ENSGALG00000008633
SEPT7	2	complement(46848093..46920608)	120.88	-1.27686	2.7475e-07	ENSGALG00000032830
A1CF	6	complement(10482683..10502453)	0.445749	-21.1775	1.34742e-11	ENSGALG00000003765
A4GALT	1	complement(68335336..68348032)	3.07162	-1.09055	0.361581	ENSGALG00000014128
A4GNT	9	4278717..4281923	0.0837827	2.82751	0.0795031	ENSGALG00000006600
AAAS	33	complement(7355723..7362680)	26.2472	-1.63601	1.0487e-11	ENSGALG00000032843
AACS	15	complement(4746626..4784057)	1.98781	-1.28922	0.0321553	ENSGALG00000002899
AADAC	9	complement(23596912..23603064)	0.780895	3.76172	4.77524e-12	ENSGALG00000010364
AADAT	4	25220326..25235195	3.73746	1.26446	0.0289691	ENSGALG00000009655
AAGAB	10	complement(19195522..19311098)	19.0994	-1.18891	0.022565	ENSGALG00000007887
AAK1	22	173612..227990	12.4354	2.05237	0	ENSGALG00000041911
AAMDC	1	complement(194367094..194374727)	3.07148	-1.49156	0.00113499	ENSGALG00000041949
AAMP	7	22565740..22573403	11.7353	-2.26973	0	ENSGALG00000011445
AANAT	18	complement(4373834..4377659)	2.50821	1.68834	0.000128106	ENSGALG00000001955
AAR2	20	258118..263562	21.6689	-1.17388	0.0343746	ENSGALG00000001034
AARS	11	1173212..1185606	86.6874	-2.36705	0	ENSGALG00000001965
AARS2	3	30320173..30336985	5.01384	-1.00272	0.976998	ENSGALG00000035337
AARSD1	27	complement(7907883..7912277)	10.9041	-1.93164	0	ENSGALG00000002880
AASDH	4	64787542..64807047	11.5575	2.4191	0	ENSGALG00000013764
AASDHPPT	1	complement(182413608..182437196)	1.9582	1.17515	0.245795	ENSGALG00000027981
AASS	1	23009937..23038493	1.29157	2.46671	1.23163e-12	ENSGALG00000008953
AATF	19	8547245..8588658	28.7654	-1.64549	5.52163e-12	ENSGALG00000005420
AATK	18	9275749..9296161	16.1669	6.62067	0	ENSGALG00000006901
ABAT	14	complement(10466461..10508368)	6.7092	-1.05415	0.525894	ENSGALG00000007334
ABCA1	Z	complement(54811100..54902450)	25.7607	2.88037	0	ENSGALG00000015433
ABCA12	7	complement(4266278..4345086)	0.839036	5.88404	0	ENSGALG00000003553
ABCA2	17	complement(781741..814817)	19.0286	-1.9744	0	ENSGALG00000036894
ABCA3	14	complement(13973612..13994515)	32.319	-1.91336	0	ENSGALG00000037837
ABCA4	8	14062866..14135100	0.28629	1.21244	0.2523	ENSGALG00000005752
ABCA5	18	complement(7950536..7974012)	2.77496	-1.3409	0.00251303	ENSGALG00000004333
ABCB1_1	2	complement(20665075..20706383)	0.0232798	43.6177	0.0328346	ENSGALG00000008912
ABCB1_2	2	complement(20712045..20753904)	0.191854	-1.25116	0.239933	ENSGALG00000053916
ABCB10	3	complement(40129566..40145393)	12.9262	-1.27111	0.00158676	ENSGALG00000011096
ABCB11	7	18864633..18912832	4.36159	-1.09451	0.45344	ENSGALG00000010891
ABCB6	7	22229319..22237930	8.35025	-2.92906	0	ENSGALG00000029672
ABCB7	4	complement(12513106..12540210)	16.1639	1.16189	0.0512214	ENSGALG00000007788
ABCB8	2	complement(337915..344446)	4.97633	-4.15442	0	ENSGALG00000031243
ABCB9	15	5511096..5523595	6.51096	3.0097	0	ENSGALG00000003736
ABCC1	14	8040974..8088595	7.44515	-1.24871	0.00296674	ENSGALG00000006646
ABCC4	1	147543882..147692199	3.72242	-2.6805	0	ENSGALG00000016896
ABCC5	9	complement(15881970..15921221)	11.6426	-2.1499	0	ENSGALG00000008369
ABCC6	14	complement(8092682..8116502)	0.986949	-1.38696	0.00501122	ENSGALG00000038152
ABCC8	5	complement(12070315..12134884)	2.37197	2.33528	2.72002e-13	ENSGALG00000006172
ABCC9	1	66874049..66946411	0.0335334	2.79721	0.02723	ENSGALG00000013244
ABCD2	1	15407886..15449742	12.6645	2.17096	0	ENSGALG00000042554
ABCD3	8	complement(13947647..13974017)	13.4653	1.43598	7.74294e-07	ENSGALG00000005647
ABCD4	5	complement(38063993..38077282)	29.136	-3.2139	0	ENSGALG00000010229
ABCE1	4	31010883..31024926	143.198	-2.24658	0	ENSGALG00000009961
ABCF2	2	159572..241719	136.027	-1.73295	0	ENSGALG00000034573
ABCF3	9	15997173..16005085	53.2502	-1.10694	0.04118	ENSGALG00000008480
ABCG1	1	110622794..110676191	1.33762	1.88886	4.04492e-06	ENSGALG00000016164
ABCG2	6	18374424..18392107	10.2718	-2.90416	0	ENSGALG00000030677
ABCG4	24	complement(4304182..4310313)	5.28196	3.43483	0	ENSGALG00000006795
ABCG5	3	complement(25331747..25347053)	0.0779217	-4.18154	0.00436095	ENSGALG00000009955
ABCG8	3	25344295..25359387	0.0334864	-37.717	0.0458363	ENSGALG00000009958
ABHD10	1	89812172..89817466	2.48284	1.58411	0.00038044	ENSGALG00000015378
ABHD11	19	complement(851485..853634)	14.8346	3.73382	0	ENSGALG00000001056
ABHD12	3	complement(4209087..4236900)	7.44203	1.19493	0.0215134	ENSGALG00000008525
ABHD13	1	complement(141647287..141655299)	13.2509	1.04062	0.622401	ENSGALG00000016853
ABHD14A	12	complement(3540358..3541462)	0.768099	1.02632	0.911405	ENSGALG00000045658
ABHD14B	12	3541944..3542857	14.5177	-1.82746	3.59139e-08	ENSGALG00000038589
ABHD17A	28	2319159..2324421	89.6569	-1.21972	0.00704299	ENSGALG00000041163
ABHD17B	Z	complement(35550979..35630494)	10.4615	-1.04728	0.558523	ENSGALG00000015138
ABHD17C	10	complement(12796230..12826671)	9.09294	1.01283	0.882902	ENSGALG00000006420
ABHD18	4	34368754..34391463	9.08641	-1.11845	0.148926	ENSGALG00000010201
ABHD2	10	complement(13427782..13462876)	14.5789	2.38689	0	ENSGALG00000006689
ABHD3	2	complement(102443796..102465867)	1.36796	5.05135	0	ENSGALG00000014938
ABHD4	2	complement(40792849..40822455)	2.25702	1.49015	0.000200299	ENSGALG00000040363
ABHD6	12	9340653..9350933	6.49433	1.65087	9.8738e-08	ENSGALG00000005696
ABHD8	28	complement(3491426..3494556)	0.126579	-1.7661	0.0856093	ENSGALG00000036297
ABI1	2	16014648..16093019	37.6172	-1.11549	0.156907	ENSGALG00000007547
ABI2	7	complement(13598813..13653730)	24.1117	-1.69973	1.51693e-13	ENSGALG00000008714
ABI3	27	complement(6041139..6044622)	0.849817	2.48144	7.56505e-06	ENSGALG00000044071
ABL1	17	6313958..6334825	14.3575	-2.20413	0	ENSGALG00000003875
ABL2	8	6586590..6619960	6.7158	1.07381	0.378614	ENSGALG00000030357
ABLIM1	6	complement(28775575..28948158)	2.16162	1.76069	9.6967e-07	ENSGALG00000009048
ABLIM2	4	complement(80649049..80786524)	0.811484	5.90697	0	ENSGALG00000043448
ABLIM3	13	complement(9263565..9297986)	0.751064	16.7398	0	ENSGALG00000002790
ABR	19	6464720..6487543	6.72406	-3.50528	0	ENSGALG00000004364
ABRA	2	complement(131587261..131592411)	0.00431414	-1.05629	0.967533	ENSGALG00000041043
ABRACL	3	complement(54176664..54179502)	29.4063	-1.49029	1.40466e-07	ENSGALG00000013826
ABTB1	12	complement(10069635..10096797)	10.9177	1.44681	4.56389e-07	ENSGALG00000005999
ACAA1	2	complement(4788891..4796965)	6.11249	-4.0085	0	ENSGALG00000005860
ACAA2	Z	985677..998088	39.3808	-1.07239	0.574584	ENSGALG00000031142
ACACA	19	complement(8593460..8693146)	15.8784	-1.60618	4.04925e-11	ENSGALG00000005439
ACAD11	2	complement(42247131..42275377)	3.3991	-1.19406	0.151505	ENSGALG00000035949
ACAD8	24	2590528..2597651	4.13211	-1.42772	0.000463354	ENSGALG00000001557
ACAD9	12	complement(5621659..5646173)	71.5564	-1.72486	2.27015e-14	ENSGALG00000005034
ACADL	7	complement(2771932..2785778)	15.6356	-3.8816	0	ENSGALG00000002891
ACADS	15	complement(9463306..9470871)	13.6486	-2.8526	0	ENSGALG00000007072
ACADSB	6	32401514..32418773	3.18883	-1.20928	0.0164323	ENSGALG00000041417
ACAN	10	complement(13489102..13532280)	0.0223012	3.22788	0.00887136	ENSGALG00000006725
ACAP1	KZ626839.1	660043..672952	4.30916	-7.66669	0	ENSGALG00000040351
ACAP2	9	12850505..12907216	14.1786	-1.80863	4.66363e-16	ENSGALG00000007040
ACAP3	21	2384332..2446767	3.83657	2.96219	0	ENSGALG00000033293
ACAT1	1	complement(181673539..181685617)	94.2581	-1.46793	1.01782e-07	ENSGALG00000017163
ACAT2	3	complement(45699532..45707626)	53.2375	-1.34509	4.88318e-05	ENSGALG00000011659
ACBD3	3	17212579..17230427	19.3541	-1.08456	0.299295	ENSGALG00000009246
ACBD5	2	complement(15965524..15992654)	22.836	2.48386	0	ENSGALG00000007519
ACBD6	8	6289074..6355763	49.7865	1.52652	6.7532e-09	ENSGALG00000003924
ACBD7	2	20619979..20622930	4.9644	2.49071	2.41183e-11	ENSGALG00000019663
ACE	27	5066557..5082805	1.01894	-5.72062	0	ENSGALG00000000498
ACE2	1	123308765..123331190	0.089225	-1.67716	0.136863	ENSGALG00000016554
ACER1	28	complement(1807297..1815894)	0.0454126	2.0789	0.348328	ENSGALG00000001592
ACER2	Z	33744116..33762006	4.80315	3.96384	0	ENSGALG00000015081
ACER3	1	complement(194764118..194819371)	10.7774	1.20167	0.0157718	ENSGALG00000000755
ACHE	31	2208184..2214141	1.56875	-4.75176	0	ENSGALG00000047182
ACKR2	2	2162908..2166703	0.707946	2.22423	0.000123989	ENSGALG00000005305
ACKR4	2	42256779..42262620	0.158116	-2.68036	0.000228256	ENSGALG00000041491
ACLY	27	complement(7521200..7545007)	52.6441	-2.24405	0	ENSGALG00000003475
ACMSD	7	30420994..30458182	0.118495	8.85125	0.000638628	ENSGALG00000012197
ACO1	Z	71167702..71204524	29.7525	-1.79325	4.66363e-16	ENSGALG00000002162
ACO2	1	complement(49608449..49628904)	75.65	-1.77971	0	ENSGALG00000011950
ACOD1	1	complement(155850483..155873611)	0.0192629	1.03621	0.951765	ENSGALG00000016919
ACOT11	8	25581818..25591828	2.07247	-2.17812	5.84284e-11	ENSGALG00000010785
ACOT12	Z	63906538..63937293	2.23435	1.52231	0.00684382	ENSGALG00000015616
ACOT13	2	complement(90236164..90240896)	44.8453	-3.04475	0	ENSGALG00000013632
ACOT7	21	622081..629374	33.8925	-2.23344	0	ENSGALG00000000652
ACOT8	20	complement(10516581..10518982)	32.0566	-3.3416	0	ENSGALG00000006842
ACOT9	1	119754033..119774891	20.293	-1.25016	0.00251896	ENSGALG00000016351
ACOX1	18	4586308..4604300	23.5673	1.54382	1.82432e-09	ENSGALG00000002159
ACOX2	12	complement(12238654..12252445)	1.25331	-2.49302	2.8244e-10	ENSGALG00000007132
ACOX3	4	complement(80933353..80968494)	0.87267	-1.01431	0.934621	ENSGALG00000015591
ACP1	3	91915385..91937137	41.8318	-1.05909	0.469899	ENSGALG00000016363
ACP2	5	23379940..23388853	30.0752	-1.1971	0.015764	ENSGALG00000008211
ACP5	30	complement(397120..399963)	11.5352	-2.77314	0	ENSGALG00000032854
ACP6	1	complement(93810698..93817896)	25.2012	-1.35589	4.5269e-05	ENSGALG00000015485
ACPP	2	42151939..42170575	3.39371	-4.85392	0	ENSGALG00000043415
ACSBG1	10	4198612..4227772	1.13047	2.32642	5.32987e-08	ENSGALG00000003286
ACSBG2	28	1746737..1763012	4.47686	-1.8613	3.19166e-11	ENSGALG00000001749
ACSF2	18	complement(10339902..10375108)	19.7114	-6.46257	0	ENSGALG00000019768
ACSL1	4	39432686..39469690	57.9454	-2.26733	0	ENSGALG00000010628
ACSL3	9	8222654..8263172	26.7024	-1.14527	0.00624161	ENSGALG00000005206
ACSL4	4	13761450..13795773	7.5227	-1.61794	4.05901e-08	ENSGALG00000008088
ACSL5	6	27661391..27681605	0.0749965	3.10645	0.00165382	ENSGALG00000008840
ACSM3	14	15208575..15219030	0.117145	1.61255	0.136079	ENSGALG00000002200
ACSM5	14	complement(14826694..14843917)	0.0866512	-10.7154	0.000186043	ENSGALG00000042446
ACSS1	3	complement(15944552..15976454)	5.87549	-2.34116	4.66363e-16	ENSGALG00000008632
ACSS2	20	complement(2633593..2665223)	9.60769	-2.53296	0	ENSGALG00000003362
ACSS3	1	40199693..40276809	2.50533	1.1998	0.100642	ENSGALG00000010940
ACTA1	3	complement(40087452..40090517)	7.02139	-1.11617	0.288683	ENSGALG00000011086
ACTA2	6	complement(20062668..20118932)	0.185262	4.90757	2.24883e-11	ENSGALG00000006343
ACTB	14	complement(4573328..4577556)	2756.77	-2.30201	0	ENSGALG00000009621
ACTC1	5	32480478..32485436	11.5713	-2.76771	0	ENSGALG00000009844
ACTG1	18	9187889..9190934	1666.1	-1.32163	2.8762e-09	ENSGALG00000028749
ACTG2	22	3827641..3830849	1.17485	1.35512	0.0470318	ENSGALG00000041634
ACTL6A	9	complement(17592937..17602342)	51.4885	-1.94416	0	ENSGALG00000009061
ACTL6B	30	937708..943152	0.577368	1.63209	0.011861	ENSGALG00000030087
ACTN1	5	28427292..28508904	236.897	-1.16142	0.00185325	ENSGALG00000042458
ACTN2	3	complement(37710303..37774495)	0.479272	1.24535	0.204235	ENSGALG00000014463
ACTN4	32	69421..88066	39.3065	-2.72809	0	ENSGALG00000036496
ACTR10	5	complement(55475250..55494935)	25.0443	-2.39544	0	ENSGALG00000012041
ACTR1A	6	complement(24122168..24136313)	63.2099	-1.75991	0	ENSGALG00000008086
ACTR2	3	10612572..10632536	137.338	1.11167	0.0310238	ENSGALG00000008779
ACTR3	7	complement(29611431..29637868)	88.5361	-1.46872	4.66363e-16	ENSGALG00000012159
ACTR5	20	3738686..3748958	14.2099	2.22591	0	ENSGALG00000003559
ACTR6	1	47242444..47251617	89.4778	-2.51235	0	ENSGALG00000040976
ACTR8	12	complement(7633818..7641257)	35.3683	-1.02438	0.652056	ENSGALG00000005385
ACVR1	7	complement(36257915..36304135)	29.7077	-1.36052	2.2053e-05	ENSGALG00000037301
ACVR1B	33	3279533..3294139	22.2582	1.06136	0.456439	ENSGALG00000029599
ACVR1C	7	complement(36236395..36252054)	0.293645	1.1332	0.621033	ENSGALG00000041257
ACVR2A	7	34497511..34552031	34.2748	1.51274	0	ENSGALG00000012444
ACVR2B	2	complement(5811828..5901800)	6.18373	-2.16694	1.03284e-12	ENSGALG00000006158
ACVRL1	33	3272217..3278783	0.0427116	-2.26489	0.092461	ENSGALG00000035635
ACYP1	5	complement(38361141..38362156)	33.2208	1.69731	1.22842e-12	ENSGALG00000010307
ACYP2	3	complement(2880596..2928699)	3.42563	2.49991	4.66363e-16	ENSGALG00000027632
ADA	20	5355077..5367709	3.30256	-2.10714	4.3047e-11	ENSGALG00000004170
ADAL	10	6684696..6695463	7.50027	-1.208	0.0147132	ENSGALG00000004038
ADAM10	10	7384780..7427378	28.7121	-1.59569	7.12337e-11	ENSGALG00000004212
ADAM11	27	3641617..3651847	0.272923	-1.20495	0.386041	ENSGALG00000035673
ADAM12	6	complement(33533589..33704427)	6.53632	-2.48522	0	ENSGALG00000041255
ADAM17	3	complement(96213351..96245797)	31.0242	-1.41678	1.409e-06	ENSGALG00000016427
ADAM19	13	12027893..12054652	3.62585	-7.60459	0	ENSGALG00000003744
ADAM20_1	5	27660750..27663048	0.599196	-1.36097	0.10294	ENSGALG00000013838
ADAM20_2	15	6541220..6543679	0.0492639	-2.35893	0.0725875	ENSGALG00000021341
ADAM22	2	20850062..20974465	0.714949	-2.03966	9.62026e-07	ENSGALG00000008976
ADAM23	7	complement(12447136..12519795)	2.58256	-1.55348	3.93692e-05	ENSGALG00000008582
ADAM32	22	2764386..2769806	0.165761	1.19842	0.506154	ENSGALG00000047639
ADAM33	4	complement(89568221..89591688)	0.111376	-3.32498	0.000331924	ENSGALG00000030602
ADAM8	6	complement(10021089..10029590)	23.0417	-2.31584	0	ENSGALG00000053549
ADAM9	22	2737380..2757692	11.709	-1.29623	0.000448032	ENSGALG00000003398
ADAMTS1	1	complement(104340407..104345964)	2.47769	1.72359	7.09507e-07	ENSGALG00000040342
ADAMTS10	28	complement(1861080..1896528)	0.170838	1.9157	0.00597439	ENSGALG00000033157
ADAMTS12	Z	complement(10140727..10313424)	1.86053	-3.62675	0	ENSGALG00000003295
ADAMTS14	6	12257165..12275117	6.34571	2.84912	0	ENSGALG00000039219
ADAMTS15	24	1706345..1715873	0.909348	3.01287	3.07808e-13	ENSGALG00000001407
ADAMTS17	10	complement(17545577..17715273)	1.21723	-2.84985	4.66363e-16	ENSGALG00000038688
ADAMTS18	11	complement(13794910..13862852)	1.1129	1.2639	0.054003	ENSGALG00000005347
ADAMTS19	Z	complement(45410076..45570562)	0.245269	-3.60839	5.20205e-10	ENSGALG00000000151
ADAMTS2	13	14367414..14532703	0.282781	2.87927	4.32692e-08	ENSGALG00000032974
ADAMTS20	1	complement(30046660..30129302)	2.43038	-1.44964	0.000375145	ENSGALG00000009572
ADAMTS3	4	complement(50473922..50604585)	1.86473	-1.03155	0.773019	ENSGALG00000011623
ADAMTS4	25	complement(3958394..3965648)	0.141181	-1.18132	0.569397	ENSGALG00000030502
ADAMTS5	1	complement(104379620..104419315)	0.369462	2.39299	7.24142e-05	ENSGALG00000015795
ADAMTS6	Z	complement(20369274..20519860)	3.58372	-5.8652	0	ENSGALG00000014751
ADAMTS7	10	20114123..20157777	3.46024	4.00454	0	ENSGALG00000008164
ADAMTS8	24	complement(1687768..1698988)	9.02037	8.40557	0	ENSGALG00000001370
ADAMTS9	12	complement(14132885..14195481)	26.4852	-5.28041	0	ENSGALG00000041750
ADAMTSL1	Z	33117991..33546156	0.081866	2.08376	0.00251826	ENSGALG00000020554
ADAMTSL2	17	7269757..7290205	2.06457	-2.45913	1.28244e-13	ENSGALG00000002955
ADAMTSL5	28	complement(3331413..3336022)	0.442683	25.3433	0	ENSGALG00000024298
ADAP2	18	6639244..6650095	0.557318	-1.02752	0.897852	ENSGALG00000003319
ADAR	25	complement(2955362..2966558)	35.9381	-1.6093	3.0171e-11	ENSGALG00000021475
ADARB1	7	7259184..7325166	22.95	2.68292	0	ENSGALG00000007527
ADARB2	2	complement(10527604..10822309)	0.0138929	-3.26587	0.152729	ENSGALG00000006797
ADAT1	11	19878815..19899510	2.94872	-1.3067	0.0226098	ENSGALG00000000908
ADCK1	5	39583740..39664776	10.3839	2.30146	0	ENSGALG00000010504
ADCK2	1	56891283..56901579	3.48602	-1.44229	0.00255091	ENSGALG00000012863
ADCY1	2	54710632..54882357	0.0466505	1.94387	0.109109	ENSGALG00000031170
ADCY2	2	complement(79237722..79440729)	0.235345	2.15704	5.39621e-05	ENSGALG00000013060
ADCY3	3	105444375..105456601	2.23796	1.69733	3.08212e-06	ENSGALG00000016608
ADCY6_1	7	complement(26948199..27144911)	1.7605	-1.67203	4.82712e-07	ENSGALG00000031244
ADCY6_2	33	complement(3371650..3389497)	6.33498	-1.18857	0.0262767	ENSGALG00000050760
ADCY7	11	complement(6526571..6580958)	0.770823	2.721	2.41203e-12	ENSGALG00000003837
ADCY8	2	complement(140875182..140993382)	0.161902	2.46615	0.000330842	ENSGALG00000030251
ADCY9	14	complement(12988577..13047466)	6.2822	-1.64574	1.60772e-11	ENSGALG00000007779
ADCYAP1	2	complement(101835010..101839411)	1.54237	1.12633	0.480961	ENSGALG00000014858
ADCYAP1R1	2	1432870..1562154	9.09857	1.57123	4.17292e-07	ENSGALG00000005223
ADD1	4	complement(82295739..82352947)	31.3022	-2.07019	0	ENSGALG00000015664
ADD2	22	4084885..4104541	0.196807	-2.62189	9.23758e-05	ENSGALG00000026948
ADD3	6	26669740..26768280	29.3803	-1.38779	5.77161e-06	ENSGALG00000008542
ADGRA1	6	complement(22597002..22847758)	0.173412	3.67055	5.90349e-07	ENSGALG00000007045
ADGRA2	22	2510164..2527342	1.03916	3.69461	0	ENSGALG00000003118
ADGRA3	4	74457009..74485585	11.6033	-1.21697	0.00917102	ENSGALG00000033470
ADGRB1	2	147556277..147834791	0.683635	1.56538	0.000868809	ENSGALG00000033960
ADGRB2	23	complement(5139803..5162948)	0.263341	-3.83447	3.71214e-11	ENSGALG00000043209
ADGRB3	3	complement(83255916..83705954)	0.630805	1.79326	9.86503e-06	ENSGALG00000016176
ADGRD1	15	complement(3354437..3473621)	0.11977	1.46703	0.219465	ENSGALG00000002557
ADGRD2	17	9704130..9726809	1.27519	-2.19579	1.81219e-08	ENSGALG00000001094
ADGRF2	3	110067035..110073729	0.126575	-4.85863	4.68676e-07	ENSGALG00000016723
ADGRF5	3	complement(109877939..109899864)	0.0476716	1.30601	0.500196	ENSGALG00000039320
ADGRG1	11	complement(532295..541816)	11.331	1.91477	0	ENSGALG00000037939
ADGRG2	1	121777765..121819130	2.00988	2.33166	7.06202e-13	ENSGALG00000016511
ADGRG5	11	complement(543433..548011)	0.472238	-4.17651	1.01257e-11	ENSGALG00000001149
ADGRG6	3	complement(52959497..53067360)	1.18093	1.42588	0.00454387	ENSGALG00000013803
ADGRG7	1	86063936..86086125	0	#NUM!	#NUM!	ENSGALG00000015294
ADGRL2	8	complement(17785587..18095888)	11.4839	-1.05022	0.538367	ENSGALG00000036789
ADGRL3	4	47983446..48374220	2.4241	-4.3634	0	ENSGALG00000011319
ADGRL4	8	18695737..18954195	0.0168476	4.5484	0.0706854	ENSGALG00000008890
ADH1C	4	complement(59984686..59995027)	0.948756	-2.44728	3.74351e-07	ENSGALG00000030614
ADH4	4	complement(59946344..59954096)	111.099	-1.82483	0	ENSGALG00000012245
ADH6	4	complement(59962436..59973183)	1.18496	-3.07495	3.67118e-09	ENSGALG00000020160
ADI1	3	complement(93689037..93695541)	48.0914	-1.91884	0	ENSGALG00000025796
ADIPOQ	9	complement(5398453..5403001)	0.0351691	2.36894	0.15671	ENSGALG00000005554
ADIPOR1	26	1106026..1112697	25.3831	-1.14367	0.0777771	ENSGALG00000000094
ADIPOR2	1	60925606..60965997	17.7022	1.31948	0.000206665	ENSGALG00000035533
ADIRF	6	3352386..3354716	0.0754467	2.74587	0.206772	ENSGALG00000030461
ADK	6	complement(15948142..16221228)	40.9442	-1.86364	0	ENSGALG00000005057
ADMP	28	complement(993850..996088)	10.9949	-4.52894	0	ENSGALG00000037408
ADNP	20	13406400..13427696	31.5541	-1.92362	0	ENSGALG00000007989
ADNP2	2	complement(56051752..56063679)	45.3047	1.69438	1.66254e-13	ENSGALG00000035669
ADORA1	26	991509..1008522	0.414599	3.89179	4.72325e-08	ENSGALG00000000168
ADORA2A	15	complement(8766745..8783957)	3.49448	-1.79066	1.92512e-07	ENSGALG00000006642
ADORA2B	19	6587381..6595618	0.333162	-1.0046	0.984447	ENSGALG00000014182
ADORA3	26	complement(3223957..3226298)	0.150867	3.40449	0.00064377	ENSGALG00000001462
ADPGK	10	complement(2179000..2190828)	11.796	-2.31257	0	ENSGALG00000001788
ADPRH	1	complement(93651767..93662293)	1.83708	2.49118	6.58021e-08	ENSGALG00000015473
ADPRHL2	23	complement(4288423..4294399)	28.9346	1.43139	9.33193e-14	ENSGALG00000002304
ADPRM	18	693631..697542	7.20457	1.55745	1.02129e-08	ENSGALG00000041763
ADRA1A	22	5083582..5098900	0.448443	2.78	2.17083e-06	ENSGALG00000000469
ADRA1B	13	complement(8713341..8730589)	0.121722	161.534	0.00318837	ENSGALG00000001416
ADRA1D	4	88341840..88377988	0.21836	1.26242	0.384508	ENSGALG00000038787
ADRA2A	6	27190992..27192326	1.67786	3.04655	3.92901e-12	ENSGALG00000023521
ADRA2B	22	5334110..5335714	1.88924	-1.32482	0.0453096	ENSGALG00000052016
ADRA2C	4	complement(81576968..81578308)	5.67427	2.1581	4.61037e-12	ENSGALG00000015608
ADRB1	6	28606240..28608617	2.18944	-1.23051	0.128957	ENSGALG00000008949
ADRB2	13	complement(9348431..9371027)	0.125132	3.57943	0.00523171	ENSGALG00000040035
ADRM1	20	7823884..7830932	235.066	2.26737	0	ENSGALG00000005200
ADSL	1	complement(50091088..50106774)	87.573	-1.18785	0.0204987	ENSGALG00000012034
ADSS	3	34865405..34930518	78.7013	-1.37309	2.36789e-11	ENSGALG00000010702
ADSSL1	5	51739659..51762064	2.51553	-2.1149	2.82707e-08	ENSGALG00000011618
ADTRP	2	62886571..62917186	0.0468154	-2.86168	0.0497327	ENSGALG00000032683
AEBP1	22	complement(5268107..5279496)	5.7059	-1.90656	0	ENSGALG00000041834
AEBP2	1	64536241..64585951	8.83784	2.34712	0	ENSGALG00000038026
AFAP1	4	complement(80530710..80589183)	2.26208	1.67719	9.7977e-07	ENSGALG00000015556
AFAP1L1	13	complement(9243530..9261669)	9.06596	-6.96656	0	ENSGALG00000039628
AFAP1L2	6	complement(28705869..28759542)	6.78268	-1.06158	0.574414	ENSGALG00000008999
AFDN	3	complement(42208745..42320506)	25.8212	1.71632	4.05985e-14	ENSGALG00000011329
AFF1	4	complement(45745690..45795932)	12.8183	-1.54833	2.1273e-09	ENSGALG00000043935
AFF2	4	complement(18189034..18535906)	3.98431	1.6864	9.8071e-09	ENSGALG00000009168
AFF3	1	complement(133973567..134294259)	0.653889	3.46732	5.3248e-15	ENSGALG00000016767
AFF4	13	complement(17781440..17816519)	25.3026	1.87222	0	ENSGALG00000030147
AFG1L	3	complement(67391076..67462006)	2.93	1.59301	3.04302e-05	ENSGALG00000015303
AFG3L2	2	97210279..97233233	49.8197	-1.02088	0.797958	ENSGALG00000013853
AFMID	18	complement(9856717..9860064)	4.84438	-1.20533	0.173826	ENSGALG00000000109
AFTPH	3	10378580..10423866	18.244	1.9958	0	ENSGALG00000008828
AGA	4	42211864..42223799	7.08558	-1.90191	1.07063e-12	ENSGALG00000010716
AGAP1	7	complement(5234473..5522177)	20.4559	2.0633	0	ENSGALG00000004045
AGAP3	2	complement(218278..296609)	4.82664	-3.47641	0	ENSGALG00000043576
AGBL1	10	complement(14062978..14334624)	0.156613	-1.58215	0.01862	ENSGALG00000006819
AGBL3	1	complement(47943095..47949063)	0.0163805	13.4813	0.157115	ENSGALG00000011727
AGBL5	3	104451464..104458538	5.46527	-1.20065	0.0941199	ENSGALG00000038639
AGFG1	9	9629184..9664692	29.7878	-1.35024	3.97805e-05	ENSGALG00000003052
AGK	1	57259624..57307928	18.1617	-2.04096	9.22693e-16	ENSGALG00000012870
AGL	8	complement(12469818..12503713)	5.67385	-1.04272	0.6072	ENSGALG00000005407
AGMAT	21	4912755..4915107	0.597592	-7.76563	1.11852e-13	ENSGALG00000031872
AGMO	2	complement(27838091..28021352)	0.0497669	-1.36366	0.410712	ENSGALG00000010792
AGO1	23	complement(4331597..4354226)	14.9841	1.30952	0.000226069	ENSGALG00000002249
AGO2	2	complement(145648583..145692109)	5.51719	-1.03981	0.744005	ENSGALG00000040957
AGO3	23	complement(4307437..4329236)	28.0938	1.24724	0.00263047	ENSGALG00000043711
AGO4	23	complement(4358966..4370617)	23.3005	-1.82305	0	ENSGALG00000039713
AGPAT2	17	8036089..8043918	5.52619	-3.51671	0	ENSGALG00000023517
AGPAT3	1	111540937..111555286	18.8927	-2.29717	0	ENSGALG00000031932
AGPAT4	3	45283852..45353246	10.9577	-2.03379	0	ENSGALG00000011571
AGPAT5	3	complement(88471489..88528088)	12.6185	-3.61534	0	ENSGALG00000016329
AGPS	7	complement(15718776..15770328)	20.6919	-1.0179	0.745337	ENSGALG00000009236
AGR2	2	complement(28562930..28566950)	33.0798	-1.52864	5.65629e-05	ENSGALG00000010825
AGR3	2	complement(28590281..28597092)	0.0217543	-3.35267	0.265702	ENSGALG00000019651
AGRN	21	complement(2712119..2775214)	49.3612	-1.34016	4.94697e-05	ENSGALG00000039193
AGRP	11	complement(1397797..1400275)	0.958945	-1.71353	0.00932187	ENSGALG00000002244
AGT	3	complement(40543177..40555076)	0.13432	1.577	0.099016	ENSGALG00000011117
AGTPBP1	Z	complement(40677336..40738461)	2.22565	4.06268	0	ENSGALG00000012595
AGTR1	9	12538281..12559258	0.60272	1.13299	0.515217	ENSGALG00000038512
AGTR2	4	2997857..3013197	0.0368056	1.06884	0.883203	ENSGALG00000005936
AGTRAP	21	complement(5633885..5641548)	16.8369	-1.08996	0.285698	ENSGALG00000004623
AGXT	9	5044890..5048399	0.0117266	3.01978	0.312829	ENSGALG00000020943
AGXT2	Z	complement(10583389..10597099)	0.472209	-1.8051	0.00289008	ENSGALG00000003432
AHCTF1	3	33876529..33929454	17.2115	1.06089	0.251015	ENSGALG00000010630
AHCY	20	1530286..1555018	91.0308	-1.08877	0.0875619	ENSGALG00000033677
AHCYL1	26	1296534..1317744	16.7827	-1.88944	0	ENSGALG00000000329
AHCYL2	1	1354962..1392842	20.8702	-1.5459	1.81892e-09	ENSGALG00000032868
AHDC1	23	complement(2108324..2204019)	0.853523	-1.28081	0.0470406	ENSGALG00000055006
AHI1	3	55667104..55751669	2.96508	3.0028	0	ENSGALG00000013951
AHR	2	28740786..28814243	5.88646	2.34802	0	ENSGALG00000010836
AHR2	7	6598427..6621152	0.845936	-3.61925	7.64676e-14	ENSGALG00000023742
AHRR	2	complement(88971793..89054391)	0.638135	3.23793	7.82186e-10	ENSGALG00000013402
AHSA1	5	39441320..39446996	90.0623	-1.58044	1.17564e-07	ENSGALG00000010463
AHSA2	3	2211235..2219474	69.8033	-1.28724	0.00054203	ENSGALG00000004483
AHSG	9	16291385..16337111	0.0660237	41.1001	0.0357114	ENSGALG00000008601
AICDA	1	complement(75632084..75637754)	0.187219	3.60576	2.22316e-05	ENSGALG00000014280
AIDA	3	18103016..18128618	26.2518	-1.25148	3.71824e-06	ENSGALG00000009426
AIF1L	17	6378663..6390710	18.815	-1.14642	0.0837991	ENSGALG00000029834
AIFM1	4	1576520..1588476	61.4853	-2.01397	0	ENSGALG00000004003
AIFM2	6	12694308..12699133	18.2355	-6.20662	0	ENSGALG00000004777
AIFM3	15	10329429..10349666	9.77122	-7.36815	0	ENSGALG00000007720
AIG1	3	complement(52596322..52717340)	8.1137	-4.17192	0	ENSGALG00000013780
AIMP1	4	complement(38396623..38427589)	40.7044	1.03351	0.679298	ENSGALG00000010553
AIMP2	14	complement(1379901..1382292)	76.406	-1.70777	1.02581e-13	ENSGALG00000003400
AIP	5	complement(659384..661828)	13.5667	-1.16312	0.0521821	ENSGALG00000040247
AJAP1	21	complement(814137..816654)	0.995387	-2.41906	2.97688e-05	ENSGALG00000027265
AK1	17	5248227..5254025	1.94173	1.22222	0.132328	ENSGALG00000029150
AK2	23	complement(5470579..5477371)	79.0447	-2.04156	0	ENSGALG00000003597
AK3	Z	complement(27452882..27469311)	1.0854	-1.35299	0.00854889	ENSGALG00000014447
AK4	8	28615900..28626590	17.1415	-1.57951	3.87989e-10	ENSGALG00000011035
AK5	8	complement(19432096..19518959)	1.41903	-3.464	0	ENSGALG00000031652
AK6	Z	complement(64365002..64369042)	35.3294	1.28271	0.0186689	ENSGALG00000020534
AK7	5	46651390..46670540	0.299452	4.4119	1.23689e-08	ENSGALG00000011093
AKAIN1	2	100257486..100276143	0.398614	3.04426	9.83608e-05	ENSGALG00000027053
AKAP1	19	complement(9121994..9144694)	57.3773	-2.2926	0	ENSGALG00000005575
AKAP10	19	6927193..6937680	16.1879	1.83141	2.4838e-11	ENSGALG00000004679
AKAP11	1	167729811..167761561	8.73406	1.83368	0	ENSGALG00000022739
AKAP12	3	48927875..48943197	71.2049	-2.71411	0	ENSGALG00000036240
AKAP14	4	complement(16489504..16491587)	0.483036	6.29593	1.42995e-05	ENSGALG00000020261
AKAP17A	1	complement(130342617..130350924)	31.3993	1.93606	0	ENSGALG00000016686
AKAP6	5	34982476..35237118	0.175524	1.3633	0.0827732	ENSGALG00000009995
AKAP7	3	complement(57483132..57554676)	8.67572	2.34972	1.81517e-15	ENSGALG00000029794
AKAP8	30	851280..866661	15.9436	-2.33317	0	ENSGALG00000039773
AKAP8L	30	836758..847756	57.4424	1.48598	3.88726e-08	ENSGALG00000039974
AKAP9	2	22394327..22493500	5.37492	-1.24386	0.00323718	ENSGALG00000040724
AKIRIN2	3	76359719..76377160	97.6279	1.28018	2.24136e-07	ENSGALG00000015791
AKR1A1	8	21508992..21528082	52.7001	-1.33201	1.81832e-09	ENSGALG00000010244
AKR1B1	1	complement(62104591..62113753)	45.6443	-1.02083	0.79959	ENSGALG00000045122
AKR1B10	1	complement(62458428..62466587)	2.81348	-1.9633	9.20039e-07	ENSGALG00000013072
AKR1D1	1	56550352..56584722	105.704	-3.03928	0	ENSGALG00000012834
AKR1E2	1	complement(62127588..62136095)	1.88578	-4.23756	0	ENSGALG00000053854
AKR7L	21	complement(4676382..4680371)	11.331	-2.10933	9.30951e-10	ENSGALG00000004005
AKT1	5	complement(51789219..51852080)	31.1496	-1.07293	0.177627	ENSGALG00000011620
AKT2	32	325338..338767	45.1955	-1.38381	1.0037e-11	ENSGALG00000054458
AKT3	3	35071502..35216609	5.0889	1.16845	0.0653214	ENSGALG00000034081
AKTIP	11	4976046..4988616	16.6725	4.13019	0	ENSGALG00000033378
ALAD	17	1811462..1820311	17.0216	-2.06101	0	ENSGALG00000008865
ALAS1	12	3345428..3352328	25.0025	2.19016	0	ENSGALG00000003948
ALB	4	50822578..50848867	0.551263	-1.39449	0.0554513	ENSGALG00000035219
ALC	17	complement(10350513..10351698)	0.00623954	-1.05623	0.967533	ENSGALG00000040392
ALCAM	1	87615066..87731006	2.54834	-2.03448	9.37051e-12	ENSGALG00000015348
ALDH18A1	6	36292713..36326373	11.0031	-2.24062	0	ENSGALG00000034655
ALDH1A1	Z	complement(35905444..35958334)	5.33966	-226.857	0	ENSGALG00000015147
ALDH1A2	10	7557497..7611673	4.87824	-1.98938	1.89049e-10	ENSGALG00000004270
ALDH1A3	10	17875706..17910716	1.35257	2.38003	1.42767e-10	ENSGALG00000033365
ALDH1L2	1	54291424..54319655	3.59711	1.17984	0.116439	ENSGALG00000012691
ALDH3A2	19	6994213..7000330	38.6894	-1.69865	1.53255e-13	ENSGALG00000004763
ALDH4A1	21	complement(4552112..4559784)	3.94438	1.13823	0.270682	ENSGALG00000042184
ALDH5A1	2	complement(57814628..57824901)	14.0221	-1.55827	1.03603e-09	ENSGALG00000032544
ALDH6A1	5	complement(37945091..37954593)	10.8319	-1.08851	0.298561	ENSGALG00000010211
ALDH7A1	Z	79146009..79164153	42.7979	-1.80348	8.26122e-09	ENSGALG00000008229
ALDH8A1	3	55914705..55924998	0.0400929	-1.86896	0.332751	ENSGALG00000013969
ALDH9A1	8	complement(5858744..5866421)	92.6999	-2.38098	0	ENSGALG00000003495
ALDOB	Z	65311685..65338122	7.60297	1.77156	0.00010445	ENSGALG00000015544
ALDOC	19	complement(5884422..5888133)	540.181	-1.39753	9.57382e-13	ENSGALG00000026077
ALG10	1	complement(15818747..15825318)	7.992	-1.71188	7.08562e-10	ENSGALG00000040272
ALG11	1	171682351..171686451	14.9244	1.63651	4.02645e-11	ENSGALG00000017022
ALG12	1	complement(19029131..19044906)	18.3241	-4.71601	0	ENSGALG00000008539
ALG14	8	13781317..13802579	5.22015	-3.08906	0	ENSGALG00000005583
ALG2	2	89697618..89699292	42.3097	1.49101	4.73416e-08	ENSGALG00000013573
ALG3	9	complement(16021901..16024265)	14.4952	-1.14049	0.0956784	ENSGALG00000008503
ALG5	1	173700751..173720152	13.8567	-1.59136	3.78158e-10	ENSGALG00000017049
ALG6	8	28139885..28160353	12.402	-5.03049	0	ENSGALG00000010991
ALG8	1	194292601..194303042	25.2878	-1.24813	0.00290432	ENSGALG00000019042
ALK	3	9091386..9110192	0.481836	5.13708	5.00696e-13	ENSGALG00000009034
ALKAL2	3	complement(91939182..91952584)	0.763315	2.80378	1.55912e-06	ENSGALG00000016364
ALKBH1	5	complement(39551703..39564681)	14.1991	1.71318	3.772e-13	ENSGALG00000010485
ALKBH2	15	complement(6944042..6946525)	4.96425	1.36805	0.00426512	ENSGALG00000035152
ALKBH3	5	21884897..21900048	21.7921	2.02796	0	ENSGALG00000041309
ALKBH4	19	complement(4300257..4302289)	2.98785	1.04582	0.76084	ENSGALG00000001844
ALKBH5	14	5436664..5454222	23.3746	1.14808	0.0666159	ENSGALG00000043693
ALKBH8	1	181880177..181939483	14.1548	3.19413	0	ENSGALG00000017170
ALOX5	6	complement(18466839..18488267)	0.336121	-1.71177	0.00827265	ENSGALG00000005857
ALOX5AP	1	complement(176416571..176424666)	0.0516568	2.14713	0.188413	ENSGALG00000026781
ALPK1	4	complement(57133859..57167350)	0.0744938	1.5811	0.112815	ENSGALG00000012074
ALPK3	10	complement(1343617..1375029)	5.95193	-1.24603	0.0037669	ENSGALG00000037950
ALPL	21	complement(6603424..6609227)	9.57632	1.06832	0.565899	ENSGALG00000023542
ALS2	7	complement(11545922..11578947)	7.31079	1.55096	2.78026e-09	ENSGALG00000008415
ALS2CL	2	complement(3313209..3355141)	11.2831	-3.66163	0	ENSGALG00000005430
ALX1	1	41898277..41919541	0.0334933	1.68738	0.293701	ENSGALG00000027213
ALX3	26	complement(1327809..1331612)	0.0462685	-6.4155	0.0682842	ENSGALG00000025867
ALX4	5	complement(22046823..22071211)	2.03786	10.1414	0	ENSGALG00000032584
ALYREF	18	complement(9938407..9943202)	195.386	-1.03748	0.482077	ENSGALG00000007237
AMACR	Z	complement(10347410..10368350)	5.86168	-2.15812	1.20117e-09	ENSGALG00000003326
AMBP	17	complement(998671..1003940)	0.173741	-1.73737	0.11737	ENSGALG00000030255
AMBRA1	5	23743965..23868998	21.2573	1.46879	1.15849e-07	ENSGALG00000008358
AMD1	3	complement(66336846..66352648)	60.2937	1.7704	1.3707e-15	ENSGALG00000039575
AMDHD1	1	45700558..45708415	3.17881	1.396	0.00833365	ENSGALG00000011414
AMDHD2	14	complement(14236203..14243294)	12.2245	-1.013	0.879342	ENSGALG00000009234
AMER1	4	11668128..11671967	7.12362	-3.30298	0	ENSGALG00000007599
AMER2	1	178476496..178478370	0.602575	2.80135	2.43269e-07	ENSGALG00000027868
AMER3	9	complement(2695875..2698820)	0.133575	1.7399	0.0319961	ENSGALG00000041501
AMFR	11	2162212..2182455	49.0017	1.64204	4.38716e-12	ENSGALG00000003107
AMH	28	complement(2107519..2111709)	0.754976	3.72701	5.10411e-12	ENSGALG00000036346
AMIGO1	26	complement(1222615..1233965)	3.71587	-2.32875	1.52315e-11	ENSGALG00000049976
AMIGO2	1	complement(31370366..31379889)	0.308648	-2.19031	0.00164882	ENSGALG00000009739
AMIGO3	12	complement(2800947..2802431)	2.26201	-1.54429	0.0083514	ENSGALG00000049511
AMMECR1	4	13620556..13686385	3.23484	-2.06928	4.84019e-08	ENSGALG00000008074
AMN	5	50083577..50100328	0.214895	1.12422	0.687699	ENSGALG00000011391
AMN1	1	59380846..59403925	13.6494	-2.95402	0	ENSGALG00000012938
AMOT	4	12977246..13012349	42.8574	1.28282	0.000654329	ENSGALG00000007952
AMOTL1	1	complement(186814876..186872104)	8.50394	2.72535	0	ENSGALG00000017208
AMOTL2	9	4625172..4641190	62.7046	4.25566	0	ENSGALG00000054723
AMPD1	26	complement(3892490..3902220)	0.199547	1.97081	0.0102586	ENSGALG00000002082
AMPD2	26	1259073..1266107	13.4422	-2.93382	0	ENSGALG00000034009
AMPD3	5	complement(9179063..9204672)	7.25096	-6.26701	0	ENSGALG00000005662
AMPH	2	complement(49138836..49243786)	0.541201	-1.03803	0.821493	ENSGALG00000032958
AMY1A	8	complement(11450029..11467906)	54.3614	-1.80594	0	ENSGALG00000005147
AMY2A	8	complement(440100..444521)	2.27475	-14.7637	0	ENSGALG00000038740
AMZ1	14	3763942..3770749	0.284234	-2.17285	0.00342299	ENSGALG00000004358
ANAPC1	3	complement(3158895..3193023)	21.5845	-1.47619	6.29797e-08	ENSGALG00000008254
ANAPC10	4	complement(30838745..31010530)	14.1606	1.95585	0	ENSGALG00000028643
ANAPC13	9	complement(3833719..3837466)	24.457	2.03839	0	ENSGALG00000031312
ANAPC15	1	complement(195634141..195636411)	49.3792	-1.42841	1.49358e-06	ENSGALG00000032499
ANAPC16	6	complement(12173752..12181430)	55.8651	-1.087	0.283679	ENSGALG00000004410
ANAPC2	17	2152582..2163344	15.7253	-2.61452	0	ENSGALG00000008625
ANAPC4	4	complement(73479748..73495834)	25.2224	-1.28306	0.000730282	ENSGALG00000014378
ANAPC5	15	complement(5748946..5760604)	24.9637	-1.70253	2.09427e-13	ENSGALG00000004179
ANAPC7	15	5583594..5591583	17.9422	1.48533	5.6515e-08	ENSGALG00000003826
ANGEL1	5	complement(39066319..39104510)	25.5389	-2.4573	0	ENSGALG00000010372
ANGEL2	3	21827667..21839929	17.7535	-1.30775	0.000291521	ENSGALG00000009802
ANGPT1	2	complement(131756078..131920640)	0.00544916	3.01924	0.310295	ENSGALG00000029983
ANGPT1L	19	389999..391788	0.988218	1.64454	0.0225164	ENSGALG00000041502
ANGPT2	3	88592498..88638346	0.615224	1.34317	0.0724423	ENSGALG00000036189
ANGPT4	20	9893704..9900319	0.311976	-5.35301	9.92927e-10	ENSGALG00000040755
ANGPTL1	8	6716174..6733176	0.115264	-1.39523	0.164364	ENSGALG00000004290
ANGPTL2	17	complement(10600666..10618538)	0.251446	-2.05991	0.00110296	ENSGALG00000000927
ANGPTL3	8	27897264..27905006	0.0361588	-15.6005	0.00418582	ENSGALG00000010978
ANGPTL4	28	complement(945364..954006)	20.752	1.28075	0.00078712	ENSGALG00000000619
ANGPTL5	1	184143212..184157279	0.0248413	2.04271	0.339048	ENSGALG00000017191
ANGPTL7	21	4174743..4179124	0.0115312	1.63789	0.698615	ENSGALG00000003179
ANK1	22	complement(2927488..2974857)	1.10943	-3.07773	0	ENSGALG00000003594
ANK2	4	complement(56725180..57009349)	5.79304	-1.16698	0.0403429	ENSGALG00000012044
ANK3	6	9421563..9766762	2.9796	-2.53606	0	ENSGALG00000003135
ANKDD1A	10	18143011..18161153	0.129367	1.78766	0.070557	ENSGALG00000007252
ANKDD1B	Z	complement(23843817..23867162)	0.882563	1.77086	0.000997889	ENSGALG00000014958
ANKEF1	3	complement(13866589..13879079)	0.124331	5.72611	2.83118e-05	ENSGALG00000008996
ANKFN1	18	6106146..6162953	0.00510049	2.32891	0.473999	ENSGALG00000003105
ANKFY1	19	3325996..3346544	11.8786	1.07893	0.339689	ENSGALG00000001467
ANKH	2	76157176..76405248	10.283	-4.23581	0	ENSGALG00000012964
ANKHD1	13	2202774..2302936	25.1538	1.20455	0.000113957	ENSGALG00000001099
ANKIB1	2	22533864..22614984	5.90759	-1.40981	5.98301e-06	ENSGALG00000031917
ANKK1	24	complement(5775726..5783659)	0.0534381	2.65793	0.0499044	ENSGALG00000007815
ANKLE1	28	3488389..3492779	4.1955	-5.63728	0	ENSGALG00000051336
ANKLE2	15	complement(1720652..1738292)	15.7227	1.03701	0.648792	ENSGALG00000002143
ANKMY2	2	complement(28455013..28475977)	15.7268	1.21091	0.0111305	ENSGALG00000010804
ANKRA2	Z	24717663..24724746	41.9679	2.00011	6.42517e-13	ENSGALG00000013511
ANKRD1	6	complement(20474784..20483465)	0.795327	13.321	0	ENSGALG00000006491
ANKRD10	1	complement(140577901..140612165)	2.46401	1.00394	0.972967	ENSGALG00000030125
ANKRD11	11	complement(18613425..18695227)	12.8003	-2.28887	0	ENSGALG00000052842
ANKRD13A	15	7176576..7188824	36.8569	-1.27271	5.36907e-07	ENSGALG00000043357
ANKRD13B	19	6219083..6225577	2.44281	-4.34097	0	ENSGALG00000032723
ANKRD13D	5	168034..176919	5.38224	-6.26625	0	ENSGALG00000042297
ANKRD16	1	1679825..1696352	0.720447	-5.96957	7.91507e-15	ENSGALG00000008168
ANKRD17	4	complement(50730426..50809631)	32.5817	-1.04745	0.367315	ENSGALG00000011642
ANKRD2	6	complement(23279065..23281033)	0.188491	1.44045	0.301561	ENSGALG00000007539
ANKRD22	6	complement(20008951..20032260)	0.17884	2.26471	0.00136589	ENSGALG00000028250
ANKRD24	28	complement(2692405..2698634)	0.210174	-3.2771	9.52049e-06	ENSGALG00000001235
ANKRD26	1	24435899..24484038	3.02459	3.34343	0	ENSGALG00000009104
ANKRD27	11	complement(9860328..9900923)	2.60047	1.93593	1.27839e-10	ENSGALG00000004671
ANKRD28	2	complement(34034015..34140082)	16.6924	1.11937	0.143547	ENSGALG00000011226
ANKRD29	2	complement(103083312..103114057)	3.46227	11.6393	0	ENSGALG00000015034
ANKRD33	33	3264423..3269205	0.0195841	3.20687	0.0971151	ENSGALG00000052464
ANKRD33B	2	complement(78183490..78221561)	0.518089	4.32485	1.17124e-08	ENSGALG00000038328
ANKRD34B	Z	64290320..64291867	0.357628	-1.14284	0.559534	ENSGALG00000044727
ANKRD39	22	3728696..3729562	2.902	-2.70248	1.71391e-07	ENSGALG00000049001
ANKRD40	18	10130826..10137476	2.9077	1.13252	0.27963	ENSGALG00000007389
ANKRD42	1	190431423..190445874	1.3334	2.76421	2.49657e-09	ENSGALG00000017250
ANKRD44	7	complement(10057110..10167732)	3.58441	2.07715	0	ENSGALG00000007996
ANKRD46	2	complement(128451103..128467721)	16.6757	-1.46914	1.51582e-07	ENSGALG00000041445
ANKRD49	1	complement(186932532..186935320)	7.73079	1.26558	0.0390105	ENSGALG00000017210
ANKRD50	4	52779411..52910398	23.0192	-1.38968	5.48901e-06	ENSGALG00000011831
ANKRD52	33	6965630..6981019	10.3207	2.05224	0	ENSGALG00000031973
ANKRD54	1	51089196..51112478	40.5232	1.66333	1.43259e-12	ENSGALG00000012299
ANKRD55	Z	complement(17092305..17142593)	0.00866878	1.75062	0.548712	ENSGALG00000014717
ANKRD6	3	complement(75547294..75651254)	4.03358	3.71985	0	ENSGALG00000015768
ANKRD61	14	complement(1375264..1377069)	0.626271	-46.0221	9.16673e-06	ENSGALG00000051639
ANKRD66	3	109845838..109849863	1.17144	2.37111	0.000223205	ENSGALG00000053468
ANKRD9	5	complement(49842461..49843339)	1.91664	1.46754	0.020711	ENSGALG00000011376
ANKS1A	26	complement(4191024..4271626)	1.78029	-1.09019	0.484376	ENSGALG00000002723
ANKS1B	1	complement(46756977..47167938)	0.256931	-1.20572	0.343795	ENSGALG00000011549
ANKS3	14	complement(13235341..13245080)	14.6101	2.56684	0	ENSGALG00000000643
ANKS4B	14	15365556..15370961	0.0275959	-1.53171	0.585455	ENSGALG00000002442
ANKS6	2	complement(87809146..87849912)	1.92844	2.11482	1.78876e-10	ENSGALG00000013196
ANKZF1	7	complement(22216454..22223656)	11.5403	-1.44732	6.90912e-07	ENSGALG00000011332
ANLN	2	complement(46674840..46702450)	31.3643	-1.35841	2.51288e-05	ENSGALG00000043642
ANO1	5	17981909..18053418	0.67939	5.06914	0	ENSGALG00000041808
ANO10	2	40838346..40955310	1.78356	-1.19807	0.140487	ENSGALG00000042371
ANO2	1	complement(74343324..74478720)	0.338581	3.27576	1.31108e-06	ENSGALG00000017271
ANO3	5	3449594..3622521	17	-2.64298	0	ENSGALG00000013311
ANO4	1	47510012..47607135	0.0517703	-1.01357	0.969273	ENSGALG00000011614
ANO5	5	2963916..3014137	19.2838	2.26021	0	ENSGALG00000003748
ANO6	1	30720903..30787549	1.19414	-1.35632	0.0186685	ENSGALG00000009638
ANO8	28	complement(3514797..3523166)	7.46024	-5.03057	0	ENSGALG00000034615
ANOS1	1	127043815..127168755	0.984962	2.79295	1.35893e-11	ENSGALG00000035266
ANP32B	28	1828004..1835141	569.145	1.05557	0.28823	ENSGALG00000037483
ANP32E	25	639275..652509	86.6277	-1.67955	0	ENSGALG00000039891
ANPEP	10	complement(20435393..20443467)	3.06633	-16.4552	0	ENSGALG00000027501
ANTXR1	22	complement(293081..383689)	0.0660378	-1.51831	0.310983	ENSGALG00000030603
ANTXR2	4	complement(45202097..45302156)	2.55478	-1.30269	0.0218605	ENSGALG00000043675
ANTXRL	6	complement(18741815..18788695)	3.24991	-1.59953	4.90023e-05	ENSGALG00000005969
ANXA1	Z	36034182..36052126	1.53446	-2.95164	4.89526e-10	ENSGALG00000015148
ANXA10	4	24927202..24945212	0.0149224	8.46144	0.259982	ENSGALG00000009573
ANXA11	6	complement(5877972..5897241)	8.0703	1.13689	0.100621	ENSGALG00000043826
ANXA13	2	complement(138127619..138151268)	0.260382	2.36867	0.00243733	ENSGALG00000036418
ANXA2	10	5524170..5556443	83.7981	-3.67107	0	ENSGALG00000003770
ANXA5	4	53964699..53995130	35.2599	-2.38232	0	ENSGALG00000011885
ANXA6	13	13735681..13748138	3.1635	1.70156	1.28639e-06	ENSGALG00000004357
ANXA7	6	complement(17032797..17047411)	6.31843	1.10844	0.431509	ENSGALG00000005299
AOAH	2	46604093..46670393	0.7175	-3.76614	2.32768e-06	ENSGALG00000035505
AOC1	2	complement(394586..398027)	0.0692801	-25.5576	0.000545449	ENSGALG00000036190
AOPEP	Z	41487298..41662718	1.17256	-4.54786	0	ENSGALG00000040796
AOX1	7	11196756..11233011	0.988142	-1.17486	0.215981	ENSGALG00000008185
AOX2	7	11237134..11279715	0.359364	1.98631	0.00011238	ENSGALG00000020876
AP1AR	4	complement(57181658..57199844)	17.3334	1.0758	0.356171	ENSGALG00000028807
AP1B1	15	11413717..11427176	37.4845	-2.26191	0	ENSGALG00000042213
AP1G1	11	19764265..19793120	53.4215	-2.44738	0	ENSGALG00000000848
AP1M1	28	complement(4510264..4518819)	39.8576	-1.65038	0	ENSGALG00000003959
AP1S2	1	123220541..123254525	16.8593	1.4912	3.8293e-08	ENSGALG00000016551
AP1S3	9	complement(8423201..8439506)	55.0764	-1.68504	3.90934e-13	ENSGALG00000005171
AP2A2	5	complement(15307816..15350714)	29.0451	-1.03335	0.532592	ENSGALG00000006799
AP2B1	19	complement(4540796..4601920)	32.5885	-2.39384	0	ENSGALG00000042125
AP2M1	9	15974028..15997218	160.02	1.06743	0.196338	ENSGALG00000008432
AP2S1	32	670746..673664	35.6515	-1.44557	4.36482e-07	ENSGALG00000048394
AP3B1	Z	22789928..22948747	20.9174	-2.43607	0	ENSGALG00000004390
AP3B2	10	complement(1820338..1830950)	2.80434	-1.37882	0.00216916	ENSGALG00000035202
AP3M1	6	16221445..16238150	72.512	-1.02178	0.683762	ENSGALG00000005070
AP3M2	22	3012151..3020886	9.43672	-1.10518	0.20658	ENSGALG00000038155
AP3S1	Z	complement(73107483..73136810)	39.1448	-1.5521	1.35674e-07	ENSGALG00000002341
AP3S2	10	complement(20444440..20448187)	10.9762	-3.34557	0	ENSGALG00000008291
AP4B1	26	complement(3763945..3770521)	10.5549	2.27992	0	ENSGALG00000035295
AP4E1	10	9577361..9595610	14.0297	1.75604	6.61527e-15	ENSGALG00000038286
AP4S1	5	34531603..34543262	2.30471	1.94478	1.54231e-07	ENSGALG00000009936
AP5M1	5	complement(55759095..55769932)	14.3091	-1.26979	0.00151515	ENSGALG00000012101
AP5S1	4	complement(91128367..91129565)	5.12544	-1.44978	0.00217393	ENSGALG00000030095
AP5Z1	14	4404816..4414092	16.461	-1.49346	5.03918e-08	ENSGALG00000040528
APAF1	1	46718130..46743511	6.79777	-1.0277	0.740795	ENSGALG00000011531
APBA1	Z	complement(34714860..34792783)	0.796575	1.02502	0.872437	ENSGALG00000015111
APBA2	10	6257701..6346419	3.15785	-2.92486	0	ENSGALG00000003930
APBA3	28	1081503..1087781	5.3348	-4.14324	0	ENSGALG00000000740
APBB1	1	complement(197403156..197410246)	8.06279	-3.5036	0	ENSGALG00000046164
APBB1IP	2	complement(16143077..16201613)	12.3423	-2.00771	0	ENSGALG00000007579
APBB3	13	complement(2309549..2312956)	0.114804	2.34478	0.0305729	ENSGALG00000001132
APC	Z	complement(46112427..46200441)	4.71431	-2.5426	0	ENSGALG00000000220
APCDD1	2	98307894..98337161	0.847342	-4.18162	1.5563e-13	ENSGALG00000050840
APCDD1L	20	11158900..11172710	0.941548	3.53979	1.824e-10	ENSGALG00000007543
APEH	12	complement(2910044..2914156)	10.577	-3.53048	0	ENSGALG00000002784
APELA	4	23781600..23784481	90.222	-2.0278	0	ENSGALG00000023444
APH1A	25	complement(3744855..3752619)	36.7968	1.46435	2.0939e-07	ENSGALG00000045163
API5	5	21645014..21658978	62.1542	-1.12487	0.0168273	ENSGALG00000037968
APIP	5	complement(19085949..19098880)	7.33091	-1.76675	2.31134e-14	ENSGALG00000031286
APLF	3	11969797..11992290	4.57401	-1.07379	0.52879	ENSGALG00000008745
APLN	4	1645346..1646715	0.854457	1.66222	0.0207115	ENSGALG00000054286
APLNR	5	17305316..17306496	24.2292	-3.28961	0	ENSGALG00000004841
APLP2	24	complement(1470296..1511525)	250.017	1.22598	1.80262e-05	ENSGALG00000001250
APMAP	3	complement(15927353..15940433)	12.5661	-1.00756	0.932422	ENSGALG00000008651
APOA1	24	complement(5140181..5141930)	474.41	-3.76967	0	ENSGALG00000007114
APOA4	24	complement(5136775..5138258)	0.105659	-2.00757	0.11922	ENSGALG00000007109
APOB	3	complement(102199405..102233660)	0.0111383	2.11879	0.241787	ENSGALG00000016491
APOBEC2	26	4710399..4718290	0.0207943	1.12892	0.868571	ENSGALG00000003226
APOBEC4	8	complement(8010718..8011746)	0	#NUM!	#NUM!	ENSGALG00000053078
APOC3	24	5139000..5139712	14.4701	-5.96025	0	ENSGALG00000030920
APOD	9	12832591..12836179	0.561312	1.71683	0.0128821	ENSGALG00000006995
APOF	33	6932831..6934584	2.49065	-2.81668	9.38136e-12	ENSGALG00000050440
APOH	18	7441139..7448075	0.28934	-47.2486	6.0078e-10	ENSGALG00000033376
APOLD1	1	48189928..48194910	0.0237135	2.90907	0.109051	ENSGALG00000053511
APOO	1	119704493..119736164	35.332	-1.30585	0.000283482	ENSGALG00000016345
APOOL	4	complement(8717385..8732413)	4.85431	-1.75015	3.82836e-13	ENSGALG00000006978
APOV1	1	complement(84330787..84333931)	0.0859709	2.7234	0.0970215	ENSGALG00000015134
APP	1	complement(103922338..104122132)	91.7805	-2.31315	0	ENSGALG00000015770
APPBP2	19	8127011..8144977	18.0559	-1.05796	0.481233	ENSGALG00000005314
APPL1	12	9007497..9031248	21.5378	2.70293	0	ENSGALG00000005527
APPL2	1	54211821..54244951	8.38285	-1.29981	0.000492443	ENSGALG00000027122
APRT	11	complement(18462849..18469131)	22.2358	-1.4064	5.46121e-06	ENSGALG00000031000
APTX	Z	complement(70789066..70798064)	12.8589	-1.17648	0.127292	ENSGALG00000001954
AQP1	2	1186169..1206259	0.0207012	-1.32654	0.585191	ENSGALG00000005209
AQP11	1	complement(194448531..194462713)	1.67856	1.48706	0.00516681	ENSGALG00000031734
AQP12A	9	complement(4800305..4802155)	0.137133	-2.90695	0.0140063	ENSGALG00000006436
AQP2	33	complement(5128764..5133194)	0.0280008	1.51445	0.622325	ENSGALG00000037878
AQP3	Z	complement(7195127..7209340)	1.05875	-3.83727	1.04716e-14	ENSGALG00000002452
AQP4	2	complement(104436841..104447519)	0.150144	4.20077	4.54862e-06	ENSGALG00000015128
AQP5	33	complement(5116552..5120291)	0.266734	-1.18148	0.588539	ENSGALG00000041878
AQP8	14	7037718..7045580	0.161692	1.03804	0.930963	ENSGALG00000053053
AQP9	10	complement(7520347..7547386)	0.00756124	1.30587	0.699717	ENSGALG00000004261
AQR	5	32415013..32461731	38.2809	-1.56323	0	ENSGALG00000009838
AR	4	451461..496067	2.0899	12.1385	0	ENSGALG00000030879
ARAP2	4	70204006..70312564	0.826758	1.43455	0.0065571	ENSGALG00000041373
ARAP3	13	complement(2689768..2705890)	0.594502	1.41982	0.0127212	ENSGALG00000002562
ARC	2	complement(147999992..148001344)	0.491059	3.54537	6.64295e-05	ENSGALG00000016154
ARCN1	24	complement(5505160..5513204)	98.3985	-1.0317	0.548712	ENSGALG00000007430
AREG	4	44741719..44748186	15.3154	2.47673	0	ENSGALG00000010866
AREL1	5	complement(38218529..38234041)	3.87347	1.15837	0.128001	ENSGALG00000010270
ARF1	2	complement(2449662..2461758)	328.929	1.12789	0.0133234	ENSGALG00000005393
ARF4	12	complement(9119458..9129851)	108.071	-1.03893	0.46524	ENSGALG00000005622
ARF5	1	complement(1096008..1102807)	31.9589	-1.73647	1.25041e-09	ENSGALG00000043476
ARF6	5	57851512..57852963	91.3383	-1.25507	2.43315e-06	ENSGALG00000026944
ARFGAP1	20	8784838..8801814	30.813	-1.33731	1.20959e-09	ENSGALG00000005781
ARFGAP2	5	23437881..23447259	29.6709	-1.92547	0	ENSGALG00000008247
ARFGAP3	1	complement(68365225..68398932)	37.6644	1.03153	0.553019	ENSGALG00000014140
ARFGEF1	2	complement(115379044..115463018)	14.2395	-1.56635	5.30168e-10	ENSGALG00000034610
ARFGEF2	20	6366483..6398193	7.69316	-1.05656	0.495111	ENSGALG00000004663
ARFGEF3	3	complement(54492908..54572776)	1.49352	1.72998	1.99559e-06	ENSGALG00000013846
ARFIP1	4	33886867..33929204	19.7181	1.44015	1.72398e-14	ENSGALG00000041361
ARFIP2	1	complement(197432706..197438520)	94.0288	2.01334	0	ENSGALG00000037839
ARFRP1	20	9629100..9642654	19.6717	1.37676	1.48577e-05	ENSGALG00000006101
ARG2	5	29074720..29091937	35.6541	-2.26739	0	ENSGALG00000009519
ARGLU1	1	142495383..142506971	29.0714	-1.02168	0.688268	ENSGALG00000016855
ARHGAP1	5	23690228..23712610	47.9879	-1.13705	0.0889095	ENSGALG00000042357
ARHGAP10	4	31986664..32114649	12.0434	1.10919	0.189674	ENSGALG00000010031
ARHGAP11B	5	complement(30826454..30855767)	19.0002	1.22658	0.00588858	ENSGALG00000009731
ARHGAP12	2	14277537..14339863	18.6863	1.53162	5.31966e-09	ENSGALG00000007254
ARHGAP15	7	32698930..33027332	0.423691	-3.22492	1.80777e-06	ENSGALG00000012421
ARHGAP17	14	complement(6973994..7014564)	19.0254	1.10376	0.200609	ENSGALG00000041213
ARHGAP18	3	58109966..58167330	16.716	1.30887	0.00030166	ENSGALG00000031843
ARHGAP19	6	23326295..23340590	12.546	-2.64494	0	ENSGALG00000007609
ARHGAP21	2	16795056..16932049	9.1392	-1.06169	0.450801	ENSGALG00000007721
ARHGAP24	4	complement(46061676..46215503)	2.28433	1.70903	9.56497e-06	ENSGALG00000011124
ARHGAP25	22	complement(437194..453936)	0.0244728	1.68685	0.283679	ENSGALG00000035194
ARHGAP26	13	17989659..18090319	12.0323	-2.28456	0	ENSGALG00000033938
ARHGAP27	27	complement(3988882..4003494)	1.58155	-2.05503	2.84335e-10	ENSGALG00000044230
ARHGAP28	2	complement(99623422..99648395)	0.128647	-1.97102	0.064203	ENSGALG00000014758
ARHGAP29	8	13997576..14048208	15.7448	2.13129	0	ENSGALG00000005683
ARHGAP30	25	complement(20565..29413)	0.113001	1.41082	0.183812	ENSGALG00000054971
ARHGAP31	1	81531508..81551013	0.127073	-2.09146	0.00199319	ENSGALG00000015077
ARHGAP35	32	complement(653072..661537)	18.0967	-1.05363	0.511414	ENSGALG00000036101
ARHGAP39	2	149036336..149118741	0.714725	-2.69713	1.03074e-12	ENSGALG00000039346
ARHGAP40	20	complement(3697349..3734407)	1.43341	1.35806	0.0293325	ENSGALG00000003550
ARHGAP42	1	complement(184547720..184703043)	1.44638	-1.22427	0.1202	ENSGALG00000017196
ARHGAP44	18	complement(2212800..2231061)	0.794474	-2.27843	5.00553e-10	ENSGALG00000001311
ARHGAP45	28	3019600..3031885	5.79666	-2.76552	0	ENSGALG00000032469
ARHGAP5	5	34812372..34925880	19.1451	1.7246	3.52165e-14	ENSGALG00000009992
ARHGAP6	1	125571190..125724317	4.28238	-1.55256	7.99703e-06	ENSGALG00000016602
ARHGAP8	1	69831525..69908956	2.66713	-1.09149	0.523066	ENSGALG00000019261
ARHGDIA	18	complement(9929414..9938281)	193.422	-1.8106	0	ENSGALG00000008443
ARHGDIB	1	47987082..47995411	23.8013	-1.21164	0.0113615	ENSGALG00000011738
ARHGEF10	3	complement(90864295..90984736)	2.91647	1.74673	5.7515e-09	ENSGALG00000016350
ARHGEF10L	21	complement(135941..156749)	7.77952	-4.07597	0	ENSGALG00000043128
ARHGEF11	25	2543327..2564329	14.6166	1.07206	0.375091	ENSGALG00000039163
ARHGEF12	24	complement(3746751..3810567)	13.5254	1.28972	0.000527747	ENSGALG00000006663
ARHGEF16	21	complement(1032001..1037986)	17.4386	-1.85809	0	ENSGALG00000001058
ARHGEF17	1	complement(196400110..196613874)	11.29	-3.37336	0	ENSGALG00000017326
ARHGEF26	9	complement(23361907..23405126)	3.44406	-1.15197	0.235505	ENSGALG00000010352
ARHGEF28	Z	complement(24570156..24702274)	0.0632464	1.58998	0.0816481	ENSGALG00000014923
ARHGEF3	12	complement(8830149..8941812)	1.86821	3.06149	0	ENSGALG00000005481
ARHGEF33	3	16685418..16704573	0.267876	-1.06809	0.788947	ENSGALG00000013221
ARHGEF38	4	complement(38695973..38730384)	1.2222	1.05688	0.744552	ENSGALG00000010577
ARHGEF39	Z	9282572..9296247	16.1779	-2.39208	0	ENSGALG00000002599
ARHGEF4	9	complement(2459432..2493573)	0.112361	1.65649	0.159532	ENSGALG00000002193
ARHGEF6	4	complement(4374897..4404306)	14.6429	-4.36029	0	ENSGALG00000006439
ARHGEF7	1	140644742..140749677	7.8686	1.81703	4.01437e-15	ENSGALG00000031009
ARHGEF9	4	11685188..11872215	4.21616	-1.01035	0.905605	ENSGALG00000007608
ARID1B	3	51465143..51563959	12.6917	-2.52291	0	ENSGALG00000013683
ARID2	1	30872872..30977443	6.79736	2.87506	0	ENSGALG00000033074
ARID3A	28	2949235..2970919	29.1814	-1.35925	2.27822e-05	ENSGALG00000026231
ARID3B	10	complement(2941257..2966568)	61.4025	1.08546	0.291139	ENSGALG00000001376
ARID3C	Z	complement(7926291..7938483)	20.933	-3.05066	0	ENSGALG00000005839
ARID4A	5	complement(55411958..55455908)	23.1539	2.69746	0	ENSGALG00000012037
ARID4B	3	38194654..38276962	10.6943	1.45803	1.11206e-05	ENSGALG00000034003
ARID5A	22	complement(3788778..3793564)	5.98872	1.71687	5.65766e-09	ENSGALG00000039206
ARID5B	6	complement(8972573..9078848)	3.82396	2.36223	1.21786e-14	ENSGALG00000031534
ARIH1	10	2092692..2140958	59.1587	1.28281	0.000653404	ENSGALG00000001901
ARIH2	12	complement(12072401..12100919)	16.4824	-2.58187	0	ENSGALG00000006956
ARL1	1	complement(47708080..47713676)	50.1409	-1.24694	5.8116e-06	ENSGALG00000011651
ARL10	13	complement(11124638..11127201)	2.85489	-7.73454	0	ENSGALG00000003360
ARL11	1	170591228..170592318	1.24404	-8.89399	0	ENSGALG00000022733
ARL13B	1	91130619..91178356	8.00107	1.01913	0.824658	ENSGALG00000015412
ARL14	9	22259518..22261234	0.307596	-1.39239	0.166559	ENSGALG00000043623
ARL14EP	5	4803099..4810319	6.6107	-1.17599	0.0379759	ENSGALG00000012139
ARL14EPL	Z	complement(73031106..73041048)	0.0144799	4.40159	0.166974	ENSGALG00000053928
ARL15	Z	complement(16201009..16414354)	3.96277	-4.98036	0	ENSGALG00000014911
ARL16	18	complement(9878498..9879591)	2.44213	1.14443	0.437471	ENSGALG00000052581
ARL2BP	11	751357..758888	3.87749	-2.46348	5.3248e-15	ENSGALG00000049492
ARL3	6	complement(24257821..24283161)	20.1006	-2.81908	0	ENSGALG00000008049
ARL4A	2	26800481..26802605	57.233	1.82429	0	ENSGALG00000027757
ARL4C	7	complement(5748285..5750646)	48.1174	-4.47342	0	ENSGALG00000052743
ARL5A	7	complement(35315026..35325744)	13.4262	1.23172	0.0774895	ENSGALG00000051669
ARL5B	2	complement(19078328..19094413)	33.7431	1.1826	0.0251074	ENSGALG00000008557
ARL6	1	92636542..92655187	7.4812	1.23327	0.0502471	ENSGALG00000019215
ARL6IP1	14	complement(8720837..8727644)	73.7215	-1.28544	1.86786e-07	ENSGALG00000006780
ARL6IP4	15	complement(5492846..5498570)	18.3853	-1.04724	0.564547	ENSGALG00000003682
ARL6IP5	12	15721935..15731462	21.4861	-1.42563	1.40551e-06	ENSGALG00000038904
ARL8A	26	complement(355155..365068)	40.7041	2.37643	0	ENSGALG00000000606
ARL8B	12	19004930..19018578	61.8269	-1.13813	0.00842346	ENSGALG00000008314
ARL8BL	1	complement(22204054..22231720)	36.8396	-4.04595	0	ENSGALG00000031527
ARL9	4	49261759..49263835	28.5689	2.20829	0	ENSGALG00000026653
ARMC1	2	complement(114773595..114803982)	7.47639	-1.57521	3.04302e-05	ENSGALG00000036567
ARMC10	1	13055479..13063032	1.38234	1.19864	0.223218	ENSGALG00000008288
ARMC2	3	complement(67151293..67212997)	0.686177	1.44659	0.0330027	ENSGALG00000015289
ARMC3	2	complement(17448659..17498050)	0.531708	17.4597	0	ENSGALG00000007864
ARMC4	2	15599282..15670561	0.232614	1.49748	0.0417511	ENSGALG00000007417
ARMC6	28	complement(3755802..3761970)	15.2149	-2.38443	0	ENSGALG00000003024
ARMC7	18	10653105..10655190	6.74296	-1.05072	0.67698	ENSGALG00000007961
ARMC8	9	complement(546576..606673)	15.9292	-1.33032	0.000118992	ENSGALG00000040889
ARMC9	9	15359987..15403232	6.43707	-1.76493	3.97407e-09	ENSGALG00000007691
ARMH1	8	21088565..21100451	0.122083	-1.31702	0.493725	ENSGALG00000020716
ARMH3	6	23504471..23608495	30.8256	-2.10384	0	ENSGALG00000007658
ARMT1	3	48996729..49002709	8.92828	-2.28929	0	ENSGALG00000026322
ARNT	25	complement(174129..194999)	46.2746	-1.34277	4.81251e-05	ENSGALG00000000751
ARNT2	10	complement(12854642..12928455)	5.53264	-2.13605	1.01781e-13	ENSGALG00000006445
ARNTL	5	complement(7820343..7864789)	7.73505	1.14357	0.0873738	ENSGALG00000005378
ARNTL2	1	68130384..68166501	8.19289	1.38855	0.000209714	ENSGALG00000014096
ARPC1A	14	4748751..4763835	103.455	-1.18888	0.000346497	ENSGALG00000004693
ARPC1B	14	4766374..4772041	10.049	-3.27827	0	ENSGALG00000032588
ARPC2	7	complement(22569989..22587368)	165.266	1.11836	0.0229567	ENSGALG00000011452
ARPC3	15	5578016..5582595	124.107	-2.8977	0	ENSGALG00000003820
ARPC4	12	11881167..11884058	63.1741	-1.42779	8.32636e-14	ENSGALG00000006691
ARPC5	8	complement(8004239..8010056)	190.868	1.00351	0.95177	ENSGALG00000020927
ARPC5L	17	complement(9879987..9883662)	26.4095	-1.89247	1.25331e-12	ENSGALG00000001014
ARPP19	10	9178837..9190055	132.703	-1.46344	4.66363e-16	ENSGALG00000017370
ARPP21	2	45391067..45490043	1.79821	1.36018	0.0073033	ENSGALG00000043240
ARR3	4	1241080..1246271	1.15472	-1.04939	0.774276	ENSGALG00000004251
ARRDC1	17	2324755..2351466	58.9093	3.45762	0	ENSGALG00000008475
ARRDC2	28	complement(4148246..4156109)	10.0183	2.31556	0	ENSGALG00000003527
ARRDC3	Z	59536399..59549088	9.88331	4.61869	0	ENSGALG00000025915
ARRDC4	10	16900546..16908325	15.5117	-1.0353	0.668651	ENSGALG00000007012
ARSA	1	complement(395826..401417)	15.6122	-1.28805	0.000666772	ENSGALG00000035824
ARSB	Z	22502339..22568346	6.47544	1.84213	4.34272e-07	ENSGALG00000004438
ARSG	18	7786981..7826236	2.30633	-2.69217	0	ENSGALG00000004193
ARSI	13	13888545..13891555	0.294125	-1.02732	0.912665	ENSGALG00000005616
ARSJ	4	56443111..56482183	5.5181	-1.15058	0.225538	ENSGALG00000033286
ARSK	Z	complement(57617708..57629190)	2.02919	1.47138	0.00220789	ENSGALG00000014672
ART1	1	complement(195574183..195575079)	0.0125372	5.95114	0.361151	ENSGALG00000000871
ART4	1	48045860..48050453	0.00150526	3.44005	0.548712	ENSGALG00000011742
ART7B	1	complement(195577182..195579267)	0.0179719	15.9935	0.128001	ENSGALG00000027166
ART7C	1	195581771..195583012	0.00578796	3.44025	0.548712	ENSGALG00000028988
ARTN	8	20688080..20690861	0.62159	2.96188	1.2331e-08	ENSGALG00000032098
ARV1	3	40666273..40675811	4.10767	1.31905	0.00688343	ENSGALG00000011155
ARVCF	15	complement(1353112..1541582)	15.0904	-2.55059	0	ENSGALG00000043373
ARX	1	119266982..119271182	1.47123	5.93986	0	ENSGALG00000042604
AS3MT	6	24348004..24352786	1.23717	-11.4911	0	ENSGALG00000008133
ASAH1	4	62776696..62791934	15.3387	-2.95467	0	ENSGALG00000026364
ASAP1	2	complement(140568060..140731190)	4.13155	-1.55413	6.88939e-06	ENSGALG00000037618
ASAP2	3	96096130..96181444	9.96602	-1.12847	0.11974	ENSGALG00000016419
ASAP3	23	complement(2336751..2352001)	4.65752	-1.89572	1.37499e-09	ENSGALG00000036949
ASB1	7	6003930..6013310	5.83176	1.12204	0.336623	ENSGALG00000004272
ASB10	2	185940..192393	0.0104354	10.972	0.20112	ENSGALG00000032845
ASB11	1	123471156..123482949	0.0367507	3.3523	0.150429	ENSGALG00000016562
ASB12	4	11654023..11659535	2.73201	-1.369	0.0179928	ENSGALG00000007594
ASB13	1	1752992..1763231	2.01923	1.02542	0.840899	ENSGALG00000008401
ASB14	12	complement(9038049..9047098)	1.51765	3.39221	4.66363e-16	ENSGALG00000005537
ASB15	1	complement(22434929..22445383)	0.0289737	-3.21966	0.130087	ENSGALG00000008814
ASB16	27	5488710..5491416	1.59786	-1.46718	0.0259149	ENSGALG00000047976
ASB18	7	5202714..5212796	0.0155692	-12.407	0.188206	ENSGALG00000046564
ASB2	5	complement(45556294..45580842)	0.0121659	1.48292	0.574656	ENSGALG00000010881
ASB3	3	3041079..3073674	5.37834	1.57223	3.88218e-06	ENSGALG00000008176
ASB4	2	23882027..23890633	0.00409134	-1.05629	0.967533	ENSGALG00000009691
ASB5	4	complement(44357317..44391275)	6.08506	1.59591	7.14718e-06	ENSGALG00000010837
ASB6	17	complement(5945702..5950760)	21.3541	1.71967	7.12457e-14	ENSGALG00000004378
ASB7	10	17780255..17808686	5.6659	1.37516	2.83158e-05	ENSGALG00000007115
ASB8	33	7256756..7259786	20.7187	1.81592	4.66363e-16	ENSGALG00000037396
ASB9	1	123496180..123509692	7.92179	1.73118	9.68037e-13	ENSGALG00000016563
ASCC1	6	12181167..12208613	15.9803	-1.1748	0.0356257	ENSGALG00000026019
ASCC2	15	11292842..11317278	15.8596	1.15079	0.0664801	ENSGALG00000008059
ASCC3	3	70672876..70939143	4.43732	-3.13513	0	ENSGALG00000015465
ASCL1	1	complement(55066348..55068233)	0.172699	3.14241	0.00112122	ENSGALG00000037082
ASCL2	5	13869949..13870452	0.803584	3.33857	2.74837e-05	ENSGALG00000030492
ASCL3	5	9824339..9827275	14.4175	3.57954	0	ENSGALG00000036725
ASF1A	3	complement(62844061..62855425)	16.0954	-1.01362	0.872899	ENSGALG00000014887
ASH1L	25	complement(3564403..3597752)	10.0753	2.13469	0	ENSGALG00000014638
ASH2L	22	2571212..2578623	64.7189	1.90079	0	ENSGALG00000003233
ASIC1	33	complement(5798329..5813145)	1.86161	-2.22297	6.22172e-11	ENSGALG00000034025
ASIC2	27	complement(4187017..4266979)	0.849472	-2.21718	1.94431e-05	ENSGALG00000000367
ASIC4	7	complement(22086695..22105857)	0.158147	-1.37165	0.175685	ENSGALG00000011250
ASIC5	4	complement(20873531..20887179)	0	#NUM!	#NUM!	ENSGALG00000009366
ASIP	20	complement(1567219..1596889)	0	#NUM!	#NUM!	ENSGALG00000039101
ASL1	19	complement(5095412..5104199)	0.1468	-3.81015	3.29187e-05	ENSGALG00000002558
ASL2	19	complement(5082064..5091544)	1.77284	-5.16052	0	ENSGALG00000002576
ASMT	1	complement(130327377..130338282)	0.879612	2.32386	8.0541e-06	ENSGALG00000016685
ASMTL	1	130423704..130450205	3.57114	-1.23151	0.0486772	ENSGALG00000016689
ASNS	2	complement(24662430..24676154)	36.2588	-1.76914	1.81517e-15	ENSGALG00000009748
ASNSD1	7	complement(352539..359266)	16.7463	1.10315	0.209458	ENSGALG00000041666
ASPA	19	complement(6849327..6858068)	0.0187962	-1.0501	0.940359	ENSGALG00000004669
ASPG	5	50822509..50872096	11.3962	2.07713	3.58074e-15	ENSGALG00000011572
ASPH	2	complement(113285505..113316802)	7.45218	-5.81178	0	ENSGALG00000030112
ASPHD2	15	7425953..7432354	8.14772	-2.28458	5.22873e-12	ENSGALG00000023396
ASPM	8	2987284..3025151	24.6458	1.65725	1.2854e-12	ENSGALG00000032398
ASPN	12	3792114..3806886	0	#NUM!	#NUM!	ENSGALG00000004722
ASPSCR1	18	complement(5007553..5044674)	16.8859	-1.5372	3.56918e-09	ENSGALG00000039172
ASRGL1	3	82298027..82321213	1.06072	1.00212	0.988605	ENSGALG00000015949
ASS1	17	6180976..6201571	4.37189	-6.70295	0	ENSGALG00000023689
ASTL	5	22587180..22599063	298.862	-47.4409	0	ENSGALG00000037220
ASTN1	8	7112556..7151143	2.96101	1.93489	1.77183e-10	ENSGALG00000004472
ASTN2	17	complement(3593160..3854597)	8.15279	-1.63827	2.45853e-11	ENSGALG00000007038
ASXL1	20	10158453..10173320	20.7583	1.39344	4.5902e-06	ENSGALG00000006612
ASXL2	3	complement(104750809..104834649)	4.8671	1.54741	4.99327e-09	ENSGALG00000016531
ASXL3	2	106885853..107013873	1.86983	2.48349	9.22693e-16	ENSGALG00000015196
ASZ1	1	24799631..24836289	0.566257	7.34961	0	ENSGALG00000034574
AT2	1	complement(196989275..196990942)	0.00421954	-1.05634	0.967533	ENSGALG00000032614
ATAD1	6	10285644..10300082	36.9171	1.22762	0.00558819	ENSGALG00000003652
ATAD2	2	complement(138006974..138039753)	26.679	1.39714	3.88928e-06	ENSGALG00000034348
ATAD2B	3	complement(103966616..104035930)	8.52673	2.29395	0	ENSGALG00000037872
ATAD3A	21	complement(2160478..2177662)	98.1051	-1.67016	0	ENSGALG00000035869
ATAD5	18	6621921..6637172	5.71056	1.09413	0.257863	ENSGALG00000003294
ATCAY	28	complement(1582029..1594481)	7.88388	3.08537	0	ENSGALG00000001812
ATE1	6	complement(31972921..32042255)	14.4512	1.63324	2.32582e-11	ENSGALG00000009502
ATF1	33	complement(5630143..5641609)	34.9977	-1.36035	2.40281e-05	ENSGALG00000033614
ATF2	7	16657945..16702160	17.4048	1.47432	1.84328e-07	ENSGALG00000009287
ATF3	3	complement(21942839..21967759)	56.6822	3.2497	0	ENSGALG00000049422
ATF4	1	complement(50599346..50602300)	155.233	-1.69751	1.05805e-13	ENSGALG00000012135
ATF6	8	4099583..4171618	14.2274	2.59683	0	ENSGALG00000032278
ATF7IP	1	48844718..48898342	32.7407	2.15651	0	ENSGALG00000011814
ATG10	Z	complement(63575834..63658645)	3.95055	-2.15765	7.79734e-08	ENSGALG00000027714
ATG101	33	3314755..3318625	40.8105	1.00858	0.920723	ENSGALG00000042016
ATG12	Z	73136596..73140245	27.2373	1.63246	1.35207e-11	ENSGALG00000002345
ATG13	5	complement(23721124..23734856)	16.6413	-1.62066	8.92189e-11	ENSGALG00000008347
ATG14	5	56371803..56387589	13.4946	2.41484	0	ENSGALG00000012148
ATG16L1	9	1346740..1365532	15.8413	1.31536	0.000271625	ENSGALG00000001619
ATG2B	5	complement(46604362..46646278)	10.0463	2.06696	0	ENSGALG00000042088
ATG3	1	84701318..84724935	34.9869	-2.66215	0	ENSGALG00000015204
ATG4A	4	complement(14102211..14114315)	7.48781	-1.13993	0.162964	ENSGALG00000008282
ATG4B	9	complement(4958640..4978293)	7.15239	1.02792	0.806038	ENSGALG00000006298
ATG4C	8	27947422..27969461	11.9395	-1.10928	0.186595	ENSGALG00000010985
ATG5	3	68246858..68320347	5.42935	-2.37422	0	ENSGALG00000015387
ATG7	12	4788083..4877625	0.994257	-3.37569	2.25759e-15	ENSGALG00000004932
ATG9A	7	22223830..22232143	16.1744	1.31371	0.000199798	ENSGALG00000011649
ATIC	7	4368941..4386891	110.619	-1.54026	0	ENSGALG00000003570
ATL1	5	58016047..58042735	8.81508	1.94009	1.84974e-14	ENSGALG00000012339
ATL2	3	complement(16526269..16562752)	73.5796	1.93794	0	ENSGALG00000037289
ATM	1	complement(181590958..181650668)	3.87737	-1.87954	0	ENSGALG00000017159
ATMIN	11	15378075..15387131	14.173	2.29406	0	ENSGALG00000040475
ATOH7	6	complement(11250536..11255998)	0.0422805	1.68708	0.296242	ENSGALG00000052760
ATOH8	4	85314167..85334055	1.29637	-1.23809	0.257967	ENSGALG00000033083
ATOX1	13	13610528..13614853	53.6162	-1.19135	0.0213992	ENSGALG00000004176
ATP10A	1	132986041..133096377	1.05837	1.28892	0.0223955	ENSGALG00000043118
ATP10B	13	8418800..8471899	0.424895	-8.30187	0	ENSGALG00000001662
ATP10D	4	complement(66765329..66794720)	0.347216	-1.11426	0.548712	ENSGALG00000014192
ATP11A	1	complement(139115577..139175402)	2.86273	-1.51843	4.32485e-05	ENSGALG00000041644
ATP11B	9	complement(16588019..16645147)	10.6655	-3.09401	0	ENSGALG00000008839
ATP11C	4	complement(5080054..5129056)	30.171	-2.95213	0	ENSGALG00000006623
ATP12A	24	complement(2877577..2895175)	0.205379	-1.98883	0.000354119	ENSGALG00000006469
ATP13A1	30	1094276..1107489	28.617	1.01665	0.758143	ENSGALG00000032815
ATP13A2	21	complement(4421128..4431113)	10.598	-3.22652	0	ENSGALG00000003774
ATP13A3	9	13001669..13050849	18.6038	-2.62056	0	ENSGALG00000007075
ATP13A4	9	13237350..13270729	2.57366	-32.8929	0	ENSGALG00000020827
ATP1A1	1	complement(81030190..81054213)	232.503	-4.63634	0	ENSGALG00000032247
ATP1B1	1	complement(84899572..84913575)	57.3218	-1.08068	0.318713	ENSGALG00000015233
ATP1B3	9	10461236..10501942	122.658	-1.09748	0.0612056	ENSGALG00000002764
ATP1B4	4	complement(16441331..16448493)	0.359159	1.10466	0.667706	ENSGALG00000008593
ATP23	1	31563284..31570534	35.9155	1.22531	0.00700201	ENSGALG00000009747
ATP2A2	15	complement(5600483..5641499)	23.8517	-1.19865	0.000188426	ENSGALG00000032287
ATP2A3	19	3422032..3455961	0.66606	-1.21695	0.175457	ENSGALG00000001564
ATP2B1	1	complement(43425751..43483144)	98.2588	-1.67835	2.99859e-13	ENSGALG00000030550
ATP2B4	26	5221530..5245884	42.2346	-1.99591	0	ENSGALG00000003601
ATP2C1	2	41622054..41669122	22.5209	-2.2195	0	ENSGALG00000034340
ATP4B	1	138638383..138644102	1.66121	-8.19412	0	ENSGALG00000016822
ATP5A1Z	Z	2151248..2159334	335.876	-1.5556	5.39054e-10	ENSGALG00000037880
ATP5B	33	6893346..6897535	353.94	-1.92821	0	ENSGALG00000038801
ATP5C1	1	4815823..4822759	220.926	-1.26061	1.17438e-06	ENSGALG00000006753
ATP5F1D	28	3135591..3138048	78.2869	1.00316	0.96758	ENSGALG00000032875
ATP5G3	7	16638236..16652554	138.414	-1.13213	0.0110356	ENSGALG00000009286
ATP5I	Z	53568962..53570888	186.055	-1.59665	1.02988e-05	ENSGALG00000015372
ATP5J2	14	complement(4796009..4797562)	104.299	-2.28682	0	ENSGALG00000033001
ATP5MC1	27	complement(6115324..6117913)	263.132	-2.06672	0	ENSGALG00000001330
ATP5PB	26	3215547..3220046	147.13	-1.15055	0.00385128	ENSGALG00000001452
ATP5PD	18	complement(10623538..10627074)	109.855	-1.00683	0.903454	ENSGALG00000007926
ATP5PF	1	complement(103855858..103860617)	101.734	-1.2617	1.34321e-06	ENSGALG00000015751
ATP5S	5	57934496..57941300	5.44672	1.08945	0.457305	ENSGALG00000012287
ATP6	MT	9240..9923	3426.43	-1.85942	0	ENSGALG00000041091
ATP6AP1	1	22485251..22539257	18.3567	-2.15063	0	ENSGALG00000008836
ATP6AP1L	Z	complement(63542055..63557854)	0.47288	-1.77385	0.0593827	ENSGALG00000015618
ATP6AP2	1	complement(113578487..113587894)	37.5049	-1.02149	0.79294	ENSGALG00000016241
ATP6V0A1	27	7749490..7777682	20.8311	-1.02014	0.806161	ENSGALG00000003256
ATP6V0A2	15	complement(5211809..5226925)	40.5598	-1.78999	4.66363e-16	ENSGALG00000003194
ATP6V0A4	1	56329183..56352026	0.532495	4.87339	1.3707e-15	ENSGALG00000040666
ATP6V0B	8	20717728..20722672	59.8542	-1.6733	1.11311e-12	ENSGALG00000010091
ATP6V0C	14	complement(14249705..14260962)	124.961	1.07881	0.132376	ENSGALG00000009229
ATP6V0D1	11	complement(1372530..1396927)	53.3833	-3.17297	0	ENSGALG00000002237
ATP6V0D2	2	122936917..122954777	0.0395416	-2.25641	0.205585	ENSGALG00000034294
ATP6V0E1	13	9861486..9871095	26.3497	-1.38241	1.27383e-05	ENSGALG00000049287
ATP6V0E2	6	23061953..23063322	31.2928	2.50435	0	ENSGALG00000020754
ATP6V1A	1	complement(79969020..79998068)	43.2214	-1.09605	0.0657749	ENSGALG00000014800
ATP6V1B2	22	complement(1892937..1902337)	63.6431	1.0972	0.0626308	ENSGALG00000033663
ATP6V1C1	2	129172101..129193565	22.5927	-1.37419	1.5951e-05	ENSGALG00000034099
ATP6V1C2	3	96909880..96926659	0.234641	-1.20726	0.458615	ENSGALG00000016446
ATP6V1D	5	29180275..29311574	47.31	-1.36294	2.12116e-05	ENSGALG00000009570
ATP6V1E1	1	complement(61788323..61799223)	48.2532	1.02483	0.760277	ENSGALG00000013036
ATP6V1G1	17	2874201..2877495	99.0262	1.11583	0.0273385	ENSGALG00000007190
ATP6V1G3	8	2500571..2512425	0	#NUM!	#NUM!	ENSGALG00000002207
ATP6V1H	2	complement(110240177..110289554)	17.9086	-1.11267	0.16873	ENSGALG00000013621
ATP7A	4	12911845..12929913	7.60661	1.38803	1.06986e-05	ENSGALG00000007902
ATP7B	1	complement(171640608..171674156)	0.336975	-5.35915	4.66363e-16	ENSGALG00000017021
ATP8	MT	9085..9249	1625.81	-2.53959	0	ENSGALG00000032465
ATP8A1	4	68148034..68237929	1.7925	1.86213	4.33025e-09	ENSGALG00000014236
ATP8A2	1	178053268..178362187	0.524871	1.39153	0.0389193	ENSGALG00000017106
ATP8B1	Z	334119..365812	3.56658	-1.02862	0.79752	ENSGALG00000030834
ATP8B2	25	2912978..2925997	21.5873	-1.57786	1.97385e-10	ENSGALG00000034501
ATP8B3	28	2363866..2377068	0.447501	1.64082	0.00536926	ENSGALG00000001084
ATP9A	20	13107712..13155856	6.46603	-1.43274	4.24921e-05	ENSGALG00000007912
ATP9B	2	complement(56708506..56875260)	3.48533	1.03524	0.678775	ENSGALG00000031323
ATPAF1	8	complement(22198145..22206503)	9.64448	-1.953	1.41817e-12	ENSGALG00000010444
ATPAF2	14	complement(5387747..5392015)	22.877	-1.14576	0.0780489	ENSGALG00000004926
ATPSCKMT	2	78413620..78423635	2.36068	-3.19956	0	ENSGALG00000013043
ATR	9	complement(10612524..10648117)	3.25863	-1.00571	0.962756	ENSGALG00000002663
ATRIP	12	complement(3688502..3701516)	29.4395	1.23963	8.09093e-06	ENSGALG00000004670
ATRN	4	89176735..89316390	10.5907	-1.24079	0.00369287	ENSGALG00000016034
ATRNL1	6	29096845..29512936	2.63555	-1.58033	6.45371e-06	ENSGALG00000009152
ATRX	4	complement(12808926..12883679)	26.2807	1.38255	9.3021e-12	ENSGALG00000007843
ATXN1	2	complement(61572031..61650422)	0.27486	1.17116	0.452992	ENSGALG00000012709
ATXN10	1	70567704..70663626	3.81265	-2.06736	1.40794e-09	ENSGALG00000014234
ATXN1L	11	complement(19748636..19750708)	9.42345	-1.9143	0	ENSGALG00000028253
ATXN2	15	complement(6419311..6462154)	19.7569	-1.75246	8.34462e-15	ENSGALG00000004625
ATXN3L	5	complement(44761932..44773968)	17.7644	-1.00338	0.967533	ENSGALG00000010766
ATXN7L1	1	complement(14159516..14267311)	10.0638	1.89389	0	ENSGALG00000008115
ATXN7L3	27	5455014..5459571	37.201	-1.65276	2.63258e-12	ENSGALG00000030899
AUH	Z	complement(44218672..44328999)	1.07896	-3.36308	0	ENSGALG00000021843
AUP1	4	90826518..90836978	41.5017	-2.35916	0	ENSGALG00000030148
AURKA	20	12020474..12027221	54.9346	1.09108	0.259982	ENSGALG00000007768
AURKAIP1	21	2238517..2242030	50.3223	1.2996	0.000346055	ENSGALG00000001555
AUTS2	19	complement(1512994..2173032)	4.41836	1.60838	8.22397e-09	ENSGALG00000001153
AvBD1	3	complement(107430692..107459717)	0.0606516	2.07847	0.340271	ENSGALG00000022815
AvBD10	3	107427145..107429861	3.90134	-24.4703	0	ENSGALG00000016667
AvBD11	3	complement(107406231..107408849)	0	#NUM!	#NUM!	ENSGALG00000019846
AvBD12	3	complement(107402570..107403775)	0.005497	3.44005	0.548712	ENSGALG00000019847
AvBD13	3	complement(107393000..107397608)	0.0193575	3.44025	0.548712	ENSGALG00000019848
AvBD14	3	complement(107476054..107478873)	0.502928	1.46993	0.064172	ENSGALG00000052020
AvBD3	3	complement(107461886..107464431)	0.0135402	-1.0562	0.967533	ENSGALG00000016670
AvBD4	3	complement(107470958..107472826)	0.181409	5.06251	0.0111072	ENSGALG00000019843
AvBD5	3	complement(107467262..107468665)	0.0914345	7.85498	0.0393221	ENSGALG00000042193
AvBD6	3	107446916..107449084	0.00871345	3.44005	0.548712	ENSGALG00000016668
AvBD8	3	complement(107437997..107440666)	0.00580365	-3.90846	0.515377	ENSGALG00000019844
AvBD9	3	107433951..107437008	0.0162755	-1.05325	0.963782	ENSGALG00000019845
AVD	Z	9164659..9166088	7.43426	1.7705	1.44443e-05	ENSGALG00000025945
AVEN	5	30287850..30373018	14.3919	-1.14561	0.085199	ENSGALG00000009642
AVL9	2	complement(48018175..48053287)	2.50969	-1.12991	0.333711	ENSGALG00000041568
AVP	4	complement(88653691..88655304)	0.293718	10.5864	0.000229498	ENSGALG00000014117
AVPR1A	1	complement(33419044..33421641)	0.628682	14.1721	6.73084e-13	ENSGALG00000040567
AVPR1B	26	complement(2366601..2368583)	0.0123111	-1.49595	0.678375	ENSGALG00000000788
AVPR2	1	complement(28630010..28633253)	0	#NUM!	#NUM!	ENSGALG00000009497
AVR2	Z	9149010..9150157	0.152371	5.45508	0.00232038	ENSGALG00000028039
AWAT1	4	1219019..1224786	0.688128	-1.11458	0.53051	ENSGALG00000004367
AXIN1	14	12551591..12627669	23.0674	-1.02833	0.726715	ENSGALG00000029402
AXIN2	18	7613207..7634458	16.4757	2.13636	0	ENSGALG00000039200
AXL	5	25149919..25189178	41.401	-1.37111	2.92733e-11	ENSGALG00000008631
AZI2	2	complement(38775654..38800952)	37.9396	1.3903	7.01097e-06	ENSGALG00000011428
AZIN1	2	complement(129117614..129143181)	79.8037	-1.72273	0	ENSGALG00000029295
AZIN2	23	5476662..5483514	1.92222	2.44352	1.26714e-12	ENSGALG00000003614
B2M	10	1784065..1786985	161.306	1.85941	0	ENSGALG00000002160
B3GALNT1	9	complement(22252414..22257167)	2.48012	1.09285	0.489489	ENSGALG00000054759
B3GALNT2	3	38124927..38149873	5.13769	-2.0168	9.20057e-15	ENSGALG00000013952
B3GALT1	7	complement(19190231..19191211)	0.00533	-1.05629	0.967533	ENSGALG00000010931
B3GALT2	8	3820106..3828000	0.00442075	2.32847	0.469207	ENSGALG00000051274
B3GALT5	1	109397569..109410287	0.19347	-1.17427	0.584087	ENSGALG00000016128
B3GAT1	24	complement(2619471..2649394)	0.31948	1.13354	0.548712	ENSGALG00000001611
B3GAT1L	1	complement(81425204..81452490)	2.73814	-3.43749	0	ENSGALG00000015075
B3GAT2	3	82531592..82553686	6.30896	1.10707	0.383777	ENSGALG00000031590
B3GLCT	1	complement(176284287..176314671)	7.71899	1.21413	0.0246947	ENSGALG00000017076
B3GNT2	3	9676896..9693979	53.1904	1.08336	0.301885	ENSGALG00000008930
B3GNT3	28	3421308..3424534	1.97963	2.59916	4.58305e-13	ENSGALG00000050532
B3GNT4	15	6090645..6093060	3.87553	1.66081	8.04734e-06	ENSGALG00000028803
B3GNT5	9	complement(16457646..16473512)	8.75095	-1.32773	0.000135545	ENSGALG00000032526
B3GNT7	9	15424639..15428284	10.7665	-1.10876	0.279189	ENSGALG00000007701
B3GNT9	11	complement(2432617..2439530)	1.93337	-5.3422	0	ENSGALG00000021345
B3GNTL	17	8569117..8571073	0.00814372	-1.82178	0.622325	ENSGALG00000021553
B3GNTL1	18	3121259..3232611	1.2661	-1.73583	4.36784e-05	ENSGALG00000001433
B4GALNT3	1	60296873..60354263	2.93709	1.18535	0.169765	ENSGALG00000012988
B4GALT1	Z	complement(70837600..70855202)	17.9902	-1.15764	0.11414	ENSGALG00000002022
B4GALT2	8	20724855..20732722	126.281	1.18455	0.000433972	ENSGALG00000010094
B4GALT3	25	complement(3951607..3955011)	21.4066	-1.14974	0.0725306	ENSGALG00000030605
B4GALT4	1	81391656..81407632	10.7822	-1.47435	9.09895e-06	ENSGALG00000015069
B4GALT5	20	13861021..13896307	6.78329	-2.39009	0	ENSGALG00000008056
B4GALT6	2	complement(106147108..106171103)	5.26097	1.65372	2.4194e-08	ENSGALG00000015151
B4GALT7	13	complement(10815875..10817473)	63.4131	1.49806	2.91088e-08	ENSGALG00000032145
B9D1	14	complement(5629436..5631869)	7.63234	-1.26798	0.0223324	ENSGALG00000005096
BAALC	2	129210045..129231537	3.3647	1.95199	1.50887e-08	ENSGALG00000051919
BAAT	5	261217..263311	1.57422	-23.7913	0	ENSGALG00000040619
BACE1	24	complement(5265642..5274470)	21.6214	-1.43256	8.82041e-07	ENSGALG00000007298
BACE2	1	110162856..110213264	7.99041	-3.09535	0	ENSGALG00000034932
BACH1	1	105444523..105470343	16.4186	1.44066	8.79738e-07	ENSGALG00000015828
BACH2	3	75307454..75404609	1.5906	-1.35274	0.0107652	ENSGALG00000015605
BAG1	2	complement(85628166..85637391)	29.8535	1.29696	0.000489295	ENSGALG00000013157
BAG2	3	complement(86761744..86769254)	16.1751	-1.80576	8.77311e-15	ENSGALG00000026605
BAG3	6	31229092..31246998	75.2824	1.68977	0	ENSGALG00000009433
BAG4	22	2584892..2587870	13.1635	-1.43815	1.15545e-06	ENSGALG00000003254
BAG5	5	complement(50598446..50603397)	7.77519	1.87677	2.605e-11	ENSGALG00000031062
BAHCC1	18	complement(9193416..9208314)	3.66485	-1.41603	3.44481e-06	ENSGALG00000040308
BAHD1	5	1072537..1085377	16.5481	1.27689	0.00106113	ENSGALG00000033675
BAIAP2	18	complement(9298043..9330926)	34.1472	1.38787	5.86811e-06	ENSGALG00000042538
BAIAP2L1	14	complement(1552022..1586667)	30.0382	3.97646	0	ENSGALG00000003548
BAIAP2L2	1	50999516..51007562	0.543533	2.14537	7.46874e-05	ENSGALG00000012285
BAK1	26	4677456..4689316	28.0589	1.01946	0.813436	ENSGALG00000031493
BAMBI	2	complement(15314201..15318325)	21.2969	1.29983	0.000560047	ENSGALG00000040993
BANF1	33	complement(6643744..6644738)	78.7999	1.18828	0.0268434	ENSGALG00000031723
BANK1	4	60568176..60699388	0.319264	1.54428	0.01862	ENSGALG00000012292
BANP	11	18012363..18142822	8.29358	-1.92864	3.54967e-13	ENSGALG00000005872
BAP1	12	complement(3513037..3525813)	41.0212	-1.0834	0.11257	ENSGALG00000004366
BARD1	7	complement(4211052..4254224)	26.9108	2.67464	0	ENSGALG00000003484
BARHL1	17	6883357..6889065	0.109256	20.9803	0.00108061	ENSGALG00000043217
BARHL2	8	15109602..15112455	0.0919785	18.7894	0.00207762	ENSGALG00000040069
BARX1	12	6536825..6539305	1.39031	3.23709	3.5339e-10	ENSGALG00000035557
BARX2	24	1375288..1401419	3.1324	9.16981	0	ENSGALG00000029382
BASP1	2	complement(75358894..75406459)	70.4651	-11.4135	0	ENSGALG00000012952
BATF	5	38487611..38497586	1.46739	2.29791	1.30954e-09	ENSGALG00000010323
BATF3	3	21915154..21919280	2.66078	1.06107	0.650954	ENSGALG00000052425
BAZ1B	19	408113..457407	36.5241	-1.04461	0.398455	ENSGALG00000029408
BAZ2B	7	complement(36554034..36661657)	25.9324	3.66675	0	ENSGALG00000012579
BBIP1	6	complement(27109662..27112589)	17.6778	-1.38439	0.0013798	ENSGALG00000037714
BBOF1	5	37934574..37943482	2.94348	3.45671	0	ENSGALG00000045856
BBOX1	5	3749262..3782806	17.909	-1.73934	7.36774e-14	ENSGALG00000013297
BBS12	4	complement(53628227..53630560)	2.94143	2.1011	4.53325e-09	ENSGALG00000052784
BBS2	11	2128470..2143535	8.49855	1.02922	0.728681	ENSGALG00000042415
BBS4	10	2142296..2176785	2.58976	-3.16643	0	ENSGALG00000001798
BBS5	7	complement(18672192..18682785)	9.02562	1.01925	0.819834	ENSGALG00000009846
BBS7	4	53918279..53933298	11.277	2.34454	0	ENSGALG00000011880
BBS9	2	complement(47626395..47911248)	1.55764	-1.46187	0.00101976	ENSGALG00000031650
BBX	1	88325470..88449177	1.32474	1.07857	0.535448	ENSGALG00000015353
BCAN	25	2658942..2671332	0.644722	-3.25246	3.70383e-12	ENSGALG00000045469
BCAP29	1	14895745..14919193	60.1453	1.10952	0.1753	ENSGALG00000008009
BCAP31	30	268916..271158	70.8392	-2.30932	0	ENSGALG00000035236
BCAR1	11	complement(1973371..1978777)	44.6192	1.21732	0.00771006	ENSGALG00000042895
BCAS1	20	12384156..12418680	0.845335	-1.34961	0.0577591	ENSGALG00000007796
BCAS2	26	complement(3869575..3872586)	53.3754	-1.23753	0.00435785	ENSGALG00000002002
BCAS3	19	complement(7797174..8098869)	2.58777	-1.78103	8.15372e-09	ENSGALG00000005295
BCAT1	1	65359495..65418925	4.06644	1.12189	0.300668	ENSGALG00000013177
BCCIP	6	33485512..33491742	62.6662	-1.54413	1.73245e-09	ENSGALG00000006617
BCDIN3D	33	5164024..5168544	22.5803	2.05958	0	ENSGALG00000043400
BCHE	9	21107790..21154158	0.54857	-8.01397	0	ENSGALG00000034860
BCKDHB	3	complement(79052924..79163325)	12.1197	-1.52501	6.07963e-05	ENSGALG00000040702
BCL10	8	16678843..16686682	12.8603	1.19786	0.017576	ENSGALG00000028935
BCL11A	3	complement(1875922..1931759)	3.37029	1.88107	0	ENSGALG00000034048
BCL11B	5	complement(47979726..48071473)	0.537769	-2.75743	1.80706e-08	ENSGALG00000031862
BCL2	2	67837316..67924872	2.03603	1.66674	6.94733e-06	ENSGALG00000012885
BCL2A1	10	13078381..13081323	0.0266772	3.35235	0.158993	ENSGALG00000006511
BCL2L1	20	complement(10015064..10033228)	18.0521	-1.26999	1.25347e-06	ENSGALG00000006211
BCL2L10	10	9346409..9349658	63.1084	1.3643	1.10837e-10	ENSGALG00000030871
BCL2L11	3	3133521..3141086	8.68038	2.46843	0	ENSGALG00000051135
BCL2L13	1	61798694..61836141	38.5792	1.067	0.41153	ENSGALG00000013037
BCL2L15	26	complement(3760561..3763313)	4.86152	-5.76246	0	ENSGALG00000050352
BCL6	9	14938213..14954449	2.95632	3.81342	0	ENSGALG00000007357
BCL7A	15	6008253..6016332	6.40235	1.69705	0.00162687	ENSGALG00000004379
BCL7B	19	complement(356636..360244)	13.0633	-2.32779	0	ENSGALG00000036647
BCL9	1	93792988..93803389	18.8344	-1.26776	0.0012719	ENSGALG00000037655
BCL9L	24	complement(5607649..5619306)	3.18635	-1.29682	0.000750551	ENSGALG00000007685
BCLAF1	3	55290293..55506996	140.079	1.72553	0	ENSGALG00000013935
BCLAF3	1	121356060..121377378	69.249	1.76584	0	ENSGALG00000016418
BCO1	11	15458803..15472631	0.192029	4.95474	4.70499e-08	ENSGALG00000005408
BCO2	24	complement(6140068..6160788)	0.702319	3.16842	1.12993e-11	ENSGALG00000007868
BCOR	1	113671430..113729288	11.6163	-1.47563	8.87937e-08	ENSGALG00000016245
BCORL1	4	complement(1591207..1611198)	0.481724	-1.27915	0.0710144	ENSGALG00000003976
BCR	15	complement(8865927..8958301)	6.44037	-1.4888	1.04451e-07	ENSGALG00000006695
BCS1L	7	complement(22467737..22473283)	15.3481	-4.1172	0	ENSGALG00000011386
BD7	3	107443030..107444685	0.0713309	21.0127	0.0905217	ENSGALG00000047285
BDH1A	9	complement(12794254..12807370)	15.6278	1.29159	0.00060375	ENSGALG00000006947
BDH2	4	complement(60973338..60987632)	3.04778	-4.82901	0	ENSGALG00000012338
BDKRB1	5	46575153..46577714	0.00736368	8.1458	0.281823	ENSGALG00000020386
[truncated: 15,789 more rows]

## Sheet: C2 vs SR
Name	Chromosome	Region	Max group mean	Fold change	FDR p-value	ENSEMBL
[truncated: 16,878 more rows]
