# Supplementary material for: Transcriptome analysis of blastoderms exposed to prolonged egg storage and short periods of incubation during egg storage
Source: BMC Genomics. 2022 Apr 4;23:262. doi: 10.1186/s12864-022-08463-2 (PMC8981843; doi:10.1186/s12864-022-08463-2)
Supplement: Supplementary file 5 — Additional file 5. Top expressed transcripts. FPKM values for the top 20 transcripts exhibiting the highest expression in each experimental group. Gene symbols are color coded to show the degree of overlap among the experimental groups. The total number of transcripts exhibiting a FPKM value over 20 for each experimental group is also shown. [file 12864_2022_8463_MOESM5_ESM.xlsx]

## Sheet: Top Expressed Genes
CR			C2			NSR			SR			Transcripts exhibiting FPKM >20
Symbol	FPKM		Symbol	FPKM		Symbol	FPKM		Symbol	FPKM		CR	3397
MT-CO1	5654.74		MT-CO1	7793.48		ND1	5310.04		MT-CO1	8067.05		C2	3321
ND1	4534.27		COII	5305.87		MT-CO1	4653.21		COII	6133.59		NSR	3389
COII	4056.9		ND1	4725.87		MT-ND2	3772.56		ND1	6044.51		SR	3416
MT-ND2	3407.38		COX3	3816.38		COII	3604.33		MT-ND2	3783.88
NPM1	2986.22		ATP6	3744.93		RPS2	2976.74		COX3	3649.71
ATP6	2435.51		ACTB	3470.56		NPM1	2897.22		ATP6	3426.43
EEF1A1	2300.81		CYTB	3006.64		EEF1A1	2814.73		ACTB	2756.77
RPS2	2141.41		MT-ND2	2837.76		RPS20	2589		RPS2	2684.08
ACTB	2028.45		NPM1	2801.68		RPS6	2389.76		CYTB	2312.84
COX3	2026.65		RPS2	2679.49		COX3	2304.34		ND4	2277.29
NCL	1899.18		EEF1A1	2668.61		RPSAP58	2140.76		EEF1A1	2257.27
RPS20	1797.8		ND4	2269.54		ATP6	1920.34		NPM1	2114.07
ND4	1700.58		TMSB4X	2259.05		RPLP1	1838.84		GAPDH	2053.95
CYTB	1682.66		GAPDH	2165.23		GAPDH	1782.58		TMSB4X	1984.33
RPSAP58	1674.39		RPSAP58	2098.77		RPL23A	1745.68		RPS20	1964.8
RPS6	1668.07		RPS20	2049.44		RPS12	1740.57		RPSAP58	1884.05
RPL23A	1530.96		ATP8	1993.84		RPS10	1652.91		RPS6	1703.88
GAPDH	1504.11		RPS6	1914.77		NCL	1615.09		ACTG1	1666.1
FTH1	1410.23		ACTG1	1809.25		RPS23	1612.13		ATP8	1625.81
HSPA8	1391.45		ND5	1668.87		FTH1	1603.72		RPS10	1554.32
	Common to 4 groups
	Common to 3 groups
	Common to 2 groups
